# Supplementary material for: Dichlorido{2-morpholino-N-[1-(2-pyrid­yl)ethyl­idene]ethanamine-κ3 N,N′,N′′}manganese(II)
Source: Acta Crystallogr Sect E Struct Rep Online. 2010 Dec 4;67(Pt 1):m41. doi: 10.1107/S1600536810050221 (PMC3050125; doi:10.1107/S1600536810050221)
Supplement: Supplementary file 2 [file e-67-00m41-Isup2.hkl]

# 
# h,k,l, Fc-squared, Fo-squared, sigma(Fo-squared) and status flag 
# 
data_I
_shelx_title ' sad in P2(1)/n' 
_shelx_refln_list_code          4 
_shelx_F_calc_maximum      197.70 
_exptl_crystal_F_000       740.00 
_reflns_d_resolution_high  0.7697 
 
loop_ 
 _symmetry_equiv_pos_as_xyz 
 'x, y, z' 
 '-x+1/2, y+1/2, -z+1/2' 
 '-x, -y, -z' 
 'x-1/2, -y-1/2, z-1/2' 
 
_cell_length_a     9.6117 
_cell_length_b    13.8507 
_cell_length_c    12.1330 
_cell_angle_alpha  90.000 
_cell_angle_beta  106.738 
_cell_angle_gamma  90.000 
 
_shelx_F_squared_multiplier     1.000 
 
loop_ 
 _refln_index_h 
 _refln_index_k 
 _refln_index_l 
 _refln_F_squared_calc 
 _refln_F_squared_meas 
 _refln_F_squared_sigma 
 _refln_observed_status 
   2   0   0    27641.37    24750.42    797.78 o 
   4   0   0    19294.39    18975.89    227.09 o 
   6   0   0      413.48      351.94      6.58 o 
   8   0   0       55.22       57.97      5.35 o 
  10   0   0     1557.61     1557.52     43.97 o 
   1   1   0      276.08      244.36     10.90 o 
   2   1   0        4.22        8.32      1.70 o 
   3   1   0      441.77      483.17      4.98 o 
   4   1   0      161.95      172.63      2.70 o 
   5   1   0        2.46        3.40      0.72 o 
   6   1   0      342.28      341.13      4.51 o 
   7   1   0      662.53      645.55      8.54 o 
   8   1   0       62.63       51.94      4.14 o 
   9   1   0      766.42      791.59     12.39 o 
  10   1   0       29.34       31.44      4.45 o 
   0   2   0    14999.39    13371.45    325.13 o 
   1   2   0    14105.82    13747.38    125.99 o 
   2   2   0    12906.07    12964.73    102.98 o 
   3   2   0      443.44      419.14      4.96 o 
   4   2   0       11.59        9.98      0.95 o 
   5   2   0     8054.52     7790.46     66.48 o 
   6   2   0       67.91       85.16      2.57 o 
   7   2   0      947.66      882.83     17.23 o 
   8   2   0       68.33       63.01      2.98 o 
   9   2   0     1201.54     1190.64     24.20 o 
  10   2   0      228.95      232.51      7.45 o 
  11   2   0       12.44       10.62      4.78 o 
   1   3   0      945.26     1027.57     10.21 o 
   2   3   0      295.48      329.47      3.73 o 
   3   3   0      207.69      196.31      2.50 o 
   4   3   0     5175.21     5139.95     44.41 o 
   5   3   0        9.53       11.74      1.02 o 
   6   3   0      330.07      351.69      5.60 o 
   7   3   0      886.72      885.11     11.19 o 
   8   3   0     4363.26     4261.80     42.71 o 
   9   3   0      333.93      317.76     15.72 o 
  10   3   0      128.28      118.80     13.44 o 
  11   3   0       14.39        8.44      3.20 o 
   0   4   0     6878.23     6722.08     80.54 o 
   1   4   0     1094.68     1109.55     11.09 o 
   2   4   0      755.97      695.14     13.50 o 
   3   4   0     2132.77     2032.53     17.01 o 
   4   4   0     1223.20     1190.88     12.76 o 
   5   4   0     1623.60     1682.16     16.40 o 
   6   4   0     1277.34     1293.54     13.46 o 
   7   4   0      230.40      227.57      4.30 o 
   8   4   0      314.63      305.98     12.02 o 
   9   4   0      627.78      617.04     13.13 o 
  10   4   0       55.60       54.45      3.89 o 
  11   4   0       76.35       68.38      6.27 o 
   1   5   0     1089.36     1092.72     21.27 o 
   2   5   0      554.26      562.83      5.98 o 
   3   5   0     5881.90     5885.04     54.33 o 
   4   5   0     1073.69     1027.91      9.61 o 
   5   5   0      365.08      404.64      5.56 o 
   6   5   0     3763.37     3778.13     34.31 o 
   7   5   0     2759.56     2793.95     29.59 o 
   8   5   0       79.84       89.94      3.50 o 
   9   5   0     3125.71     3096.69     37.69 o 
  10   5   0      928.11      929.09     15.55 o 
  11   5   0       13.03       12.16      2.31 o 
   0   6   0     2006.77     1875.60     29.15 o 
   1   6   0      105.64      101.11      1.91 o 
   2   6   0     6584.37     6549.61     55.35 o 
   3   6   0     1317.61     1339.82     12.82 o 
   4   6   0     1906.34     1922.04     19.44 o 
   5   6   0      778.89      800.55      9.84 o 
   6   6   0     2744.97     2744.06     25.92 o 
   7   6   0     1299.63     1330.72     16.35 o 
   8   6   0      194.70      193.70      4.97 o 
   9   6   0      327.74      317.25      7.83 o 
  10   6   0      130.87      132.76      5.46 o 
  11   6   0      117.61      108.26      5.55 o 
   1   7   0     6758.88     6768.45     57.30 o 
   2   7   0      149.28      138.25      2.71 o 
   3   7   0     1037.58     1057.33     10.70 o 
   4   7   0     1188.32     1227.70     13.20 o 
   5   7   0      538.47      524.72      7.36 o 
   6   7   0      200.29      197.41      5.45 o 
   7   7   0      230.01      219.58      5.67 o 
   8   7   0      550.35      533.82      9.00 o 
   9   7   0      393.64      388.25      7.77 o 
  10   7   0        3.71        6.95      2.35 o 
  11   7   0      822.80      867.82     15.60 o 
   0   8   0       68.05       69.09      5.55 o 
   1   8   0     7582.86     7785.16     65.81 o 
   2   8   0      824.69      791.37      9.13 o 
   3   8   0     4502.20     4594.32     40.03 o 
   4   8   0       49.11       59.32      2.01 o 
   5   8   0     3526.71     3553.90     39.76 o 
   6   8   0       40.66       43.92      2.90 o 
   7   8   0     1078.42     1091.19     15.72 o 
   8   8   0       34.83       27.89      2.81 o 
   9   8   0      283.03      284.24      8.63 o 
  10   8   0       85.69       77.62      5.51 o 
   1   9   0     2278.35     2300.73     23.17 o 
   2   9   0     2799.79     2745.50     24.92 o 
   3   9   0       15.77       22.09      1.39 o 
   4   9   0       22.58       33.39      3.02 o 
   5   9   0      351.85      343.64      7.70 o 
   6   9   0     4307.06     4291.35     47.93 o 
   7   9   0      387.94      400.93      8.13 o 
   8   9   0       78.35       85.47      4.06 o 
   9   9   0        4.38        5.70      2.06 o 
  10   9   0      696.34      719.77     15.23 o 
   0  10   0      665.37      681.12     11.16 o 
   1  10   0        2.33        4.73      1.24 o 
   2  10   0      227.27      233.12      3.87 o 
   3  10   0      989.92     1005.49     11.64 o 
   4  10   0      797.11      791.41     10.17 o 
   5  10   0      420.90      449.92      8.20 o 
   6  10   0     1908.16     1871.46     23.72 o 
   7  10   0     1292.43     1302.31     18.30 o 
   8  10   0      416.37      407.12      8.81 o 
   9  10   0      140.77      145.25      5.37 o 
   1  11   0     1993.89     2003.19     24.62 o 
   2  11   0      156.09      160.52      4.58 o 
   3  11   0      905.47      895.08     14.72 o 
   4  11   0     3149.99     3154.07     73.68 o 
   5  11   0     1419.39     1416.87     41.20 o 
   6  11   0      390.12      173.50     11.49 o 
   7  11   0      524.02      542.55     17.83 o 
   8  11   0      365.84      382.38     13.16 o 
   9  11   0      225.62      240.82     15.25 o 
   0  12   0     2820.94     2746.28     46.02 o 
   1  12   0     1174.71     1167.89     20.75 o 
   2  12   0      108.49      106.68      4.07 o 
   3  12   0     2973.81     2926.44     40.60 o 
   4  12   0      427.36      407.22     12.59 o 
   5  12   0      330.43      333.13     11.47 o 
   6  12   0      208.88      212.61     20.00 o 
   7  12   0      921.07      946.32     22.83 o 
   8  12   0      213.43      211.18     13.07 o 
   1  13   0       41.25       42.62      3.66 o 
   2  13   0        6.14        6.62      1.83 o 
   3  13   0      543.24      543.83     15.51 o 
   4  13   0      124.37      149.73     11.49 o 
   5  13   0      115.11      118.29      7.14 o 
   6  13   0      756.79      777.46     20.16 o 
   7  13   0      107.38       89.61     26.34 o 
   8  13   0      465.54      477.72     15.82 o 
   0  14   0      309.22      323.89     10.60 o 
   1  14   0      495.31      515.94      9.91 o 
   2  14   0     2310.83     2284.13     33.90 o 
   3  14   0     1375.42     1430.82     23.67 o 
   4  14   0       28.34       19.07      7.33 o 
   5  14   0      884.08      887.32     21.98 o 
   6  14   0      346.34      353.16     13.16 o 
   7  14   0      520.14      450.54     76.25 o 
   1  15   0      167.65      166.42      5.53 o 
   2  15   0       57.95       61.26      4.65 o 
   3  15   0        0.42        0.33      2.56 o 
   4  15   0        8.09        6.46      3.21 o 
   5  15   0       13.77       12.37      3.71 o 
   6  15   0       99.73       88.99      7.55 o 
   0  16   0     1925.89     2005.04     82.19 o 
   1  16   0       89.03       91.99      5.79 o 
   2  16   0      121.31      115.22      8.30 o 
   3  16   0      129.70      143.55      8.26 o 
   4  16   0      342.97      337.63     12.85 o 
   5  16   0     1664.09     1652.19     50.70 o 
   1  17   0       22.51       24.88      3.72 o 
   2  17   0      160.20      182.08      9.23 o 
   3  17   0       16.35       17.37      4.28 o 
 -11   0   1      194.22      189.17      9.90 o 
  -9   0   1     4049.57     4063.73     54.24 o 
  -7   0   1       56.32       46.79      3.84 o 
  -5   0   1    17495.72    16852.52    181.00 o 
  -3   0   1     6573.13     7023.70     74.38 o 
  -1   0   1    12179.66    10831.26    252.54 o 
   1   0   1    15747.14    14896.62    491.38 o 
   3   0   1     2080.96     2138.03     26.60 o 
   5   0   1    13394.11    14023.64    147.71 o 
   7   0   1     1109.96     1039.94     16.85 o 
   9   0   1      838.34      855.19     15.75 o 
  11   0   1     2094.62     2100.05     79.82 o 
 -12   1   1      507.28      510.97     11.70 o 
 -11   1   1      197.18      193.55      5.70 o 
 -10   1   1       21.33       25.46      2.27 o 
  -9   1   1      123.87      114.41      3.61 o 
  -8   1   1       27.89       30.77      2.08 o 
  -7   1   1      329.57      311.26      4.60 o 
  -6   1   1      395.33      382.50      4.41 o 
  -5   1   1      715.54      702.52      6.98 o 
  -4   1   1       80.36       82.36      2.24 o 
  -3   1   1       24.75       25.03      0.89 o 
  -2   1   1       12.58       10.09      0.61 o 
  -1   1   1      457.28      471.55      6.17 o 
   0   1   1     5179.15     3780.32    105.37 o 
   1   1   1     1999.89     1936.68     15.76 o 
   2   1   1    30000.67    28429.80    549.98 o 
   3   1   1     4516.50     4571.16     42.50 o 
   4   1   1     9593.08    10024.32     85.49 o 
   5   1   1     5803.90     5853.94     46.82 o 
   6   1   1     1478.30     1484.39     12.88 o 
   7   1   1      838.95      866.87      9.39 o 
   8   1   1     1752.17     1702.85     18.14 o 
   9   1   1      860.83      822.13     12.97 o 
  10   1   1      391.30      400.09      9.57 o 
  11   1   1      188.40      178.85      6.67 o 
 -12   2   1      308.97      290.11      8.59 o 
 -11   2   1       50.18       48.45      3.38 o 
 -10   2   1     1531.91     1500.38     19.28 o 
  -9   2   1      563.21      548.78      8.26 o 
  -8   2   1       80.10       81.93      2.89 o 
  -7   2   1     1643.36     1648.09     16.64 o 
  -6   2   1     1719.18     1731.43     16.95 o 
  -5   2   1       68.20       59.68      2.16 o 
  -4   2   1     5458.23     5417.03     46.55 o 
  -3   2   1     7721.76     7752.30     83.82 o 
  -2   2   1     3736.63     4059.81     34.80 o 
  -1   2   1      270.26      236.43      2.84 o 
   0   2   1     3994.98     4137.48     35.09 o 
   1   2   1    15308.95    14455.73    287.90 o 
   2   2   1     2719.43     2779.08     26.70 o 
   3   2   1     2340.91     2437.86     19.91 o 
   4   2   1     7105.67     6845.28     71.54 o 
   5   2   1      139.42      156.74      2.61 o 
   6   2   1       61.94       74.08      2.23 o 
   7   2   1      716.23      728.19      8.88 o 
   8   2   1       39.52       42.33      2.80 o 
   9   2   1      644.72      638.19     10.48 o 
  10   2   1       55.85       61.88      3.68 o 
  11   2   1       12.99       13.75      2.81 o 
 -11   3   1        1.51        2.50      1.79 o 
 -10   3   1      178.75      173.68      5.26 o 
  -9   3   1      429.92      433.78      8.12 o 
  -8   3   1     1205.75     1163.14     13.05 o 
  -7   3   1      277.70      279.29      4.75 o 
  -6   3   1        7.15        9.76      1.15 o 
  -5   3   1      387.18      390.06      6.33 o 
  -4   3   1        8.05        6.79      0.95 o 
  -3   3   1       17.65       14.46      0.84 o 
  -2   3   1      884.11      918.66      9.38 o 
  -1   3   1      587.24      644.41      6.18 o 
   0   3   1    10667.88    10528.94     99.47 o 
   1   3   1     3561.79     3712.39     31.44 o 
   2   3   1      780.35      747.03      6.74 o 
   3   3   1    10338.83    10107.92     80.08 o 
   4   3   1     1919.34     1894.23     16.14 o 
   5   3   1      387.39      385.91      6.52 o 
   6   3   1        1.54        3.83      0.92 o 
   7   3   1     2953.05     2982.58     30.56 o 
   8   3   1     1035.94     1041.35     17.98 o 
   9   3   1     1276.77     1251.03     16.73 o 
  10   3   1       86.59       89.72      4.22 o 
  11   3   1      178.69      170.96      6.58 o 
 -11   4   1      136.20      133.18      5.36 o 
 -10   4   1       56.11       52.27      3.65 o 
  -9   4   1      436.84      444.59      9.13 o 
  -8   4   1     2028.08     2036.65     22.44 o 
  -7   4   1      515.43      521.69      7.76 o 
  -6   4   1      412.02      439.31      6.08 o 
  -5   4   1     5554.51     5506.57     55.92 o 
  -4   4   1     2596.18     2724.62     26.59 o 
  -3   4   1     1604.36     1589.52     14.56 o 
  -2   4   1     1004.27      918.07     11.06 o 
  -1   4   1     2121.09     2089.27     18.19 o 
   0   4   1      701.80      770.95      8.31 o 
   1   4   1     5240.02     5135.94     47.77 o 
   2   4   1    10485.81    10521.57    102.10 o 
   3   4   1      370.71      354.66      7.69 o 
   4   4   1       40.67       26.74      1.14 o 
   5   4   1     1364.40     1366.26     13.73 o 
   6   4   1      922.99      926.89     10.37 o 
   7   4   1       38.96       35.08      2.64 o 
   8   4   1      316.87      323.47      6.42 o 
   9   4   1      176.68      176.61      6.05 o 
  10   4   1      569.92      546.88     11.40 o 
  11   4   1      384.42      387.52      9.70 o 
 -11   5   1      550.19      548.62     11.78 o 
 -10   5   1      262.17      259.96      8.34 o 
  -9   5   1      207.36      199.87      6.00 o 
  -8   5   1     1795.70     1741.65     20.26 o 
  -7   5   1      542.54      545.06     15.62 o 
  -6   5   1      337.12      336.11      5.54 o 
  -5   5   1      852.80      926.69     10.92 o 
  -4   5   1      780.24      739.05      7.79 o 
  -3   5   1       80.45       63.05      1.72 o 
  -2   5   1     4467.14     4633.69     43.29 o 
  -1   5   1     4361.30     4486.37     38.16 o 
   0   5   1        1.60        5.59      0.74 o 
   1   5   1     3946.62     4003.72     37.40 o 
   2   5   1     2890.53     2840.86     24.81 o 
   3   5   1     2474.25     2403.94     34.63 o 
   4   5   1     3370.67     3270.77     32.89 o 
   5   5   1      757.25      738.78      8.50 o 
   6   5   1       43.84       44.09      2.43 o 
   7   5   1      149.15      127.44      3.95 o 
   8   5   1     5974.48     5855.03     58.13 o 
   9   5   1       54.49       55.62      5.20 o 
  10   5   1        1.84        2.86      1.84 o 
  11   5   1      676.81      681.09     12.08 o 
 -11   6   1      517.11      530.75     10.39 o 
 -10   6   1       39.32       36.70      3.36 o 
  -9   6   1       35.24       33.71      3.09 o 
  -8   6   1      280.61      282.00      6.68 o 
  -7   6   1     2109.79     2129.85     22.74 o 
  -6   6   1        2.84        6.35      1.31 o 
  -5   6   1      835.18      822.79     10.08 o 
  -4   6   1     3921.15     3994.82     34.92 o 
  -3   6   1     3363.18     3344.73     29.35 o 
  -2   6   1     2378.22     2557.42     52.20 o 
  -1   6   1     2735.45     2748.01     24.08 o 
   0   6   1     2350.74     2416.62     21.27 o 
   1   6   1     2051.15     2034.04     19.96 o 
   2   6   1     1525.59     1572.55     14.61 o 
   3   6   1     1757.86     1721.60     17.35 o 
   4   6   1       51.54       47.79      1.59 o 
   5   6   1      182.98      185.42      3.44 o 
   6   6   1      188.41      199.64      4.65 o 
   7   6   1     1473.97     1438.63     17.41 o 
   8   6   1        9.07       11.99      2.29 o 
   9   6   1      352.46      359.54      8.41 o 
  10   6   1       38.53       41.15      3.69 o 
  11   6   1       64.21       65.80      4.27 o 
 -11   7   1      148.95      163.70      6.26 o 
 -10   7   1      407.11      388.75     13.84 o 
  -9   7   1       77.99       83.57      4.40 o 
  -8   7   1      111.48      106.80      4.10 o 
  -7   7   1       82.08       82.30      3.61 o 
  -6   7   1     2199.98     2231.44     23.44 o 
  -5   7   1       23.07       35.88      2.00 o 
  -4   7   1     6310.74     6489.64     60.36 o 
  -3   7   1      651.06      700.16      7.98 o 
  -2   7   1      982.00      899.01      9.20 o 
  -1   7   1     3464.84     3602.37     31.26 o 
   0   7   1     1774.31     1751.74     16.07 o 
   1   7   1     1102.81     1098.36     11.68 o 
   2   7   1       35.64       42.41      2.16 o 
   3   7   1     4942.87     4931.94     42.61 o 
   4   7   1        5.30        4.31      0.85 o 
   5   7   1     1157.12     1148.51     16.35 o 
   6   7   1     5444.39     5433.44     59.05 o 
   7   7   1      866.90      858.40     12.06 o 
   8   7   1       26.51       36.87      3.77 o 
   9   7   1      328.10      324.17      8.53 o 
  10   7   1     1464.16     1539.84     22.59 o 
 -10   8   1     1352.34     1362.11     23.08 o 
  -9   8   1       65.73       60.59      4.68 o 
  -8   8   1      119.62      123.56      4.64 o 
  -7   8   1       57.04       56.16      3.40 o 
  -6   8   1     2466.03     2462.94     29.28 o 
  -5   8   1      440.27      472.94      6.99 o 
  -4   8   1      895.17      928.43      9.94 o 
  -3   8   1      130.45      167.53      3.33 o 
  -2   8   1     4573.59     4646.49     40.26 o 
  -1   8   1       99.15      129.37      4.38 o 
   0   8   1     3614.73     3650.86     31.89 o 
   1   8   1      225.71      251.99      3.64 o 
   2   8   1     3345.05     3387.82     33.10 o 
   3   8   1      861.47      879.23      9.39 o 
   4   8   1      855.88      830.83      9.71 o 
   5   8   1        2.37        6.45      1.48 o 
   6   8   1       53.81       54.82      3.21 o 
   7   8   1      431.34      434.15      8.55 o 
   8   8   1       24.50       26.18      2.65 o 
   9   8   1       33.07       33.31      3.16 o 
  10   8   1       49.56       52.80      4.63 o 
 -10   9   1      171.19      168.53      6.92 o 
  -9   9   1      134.13      139.02      5.18 o 
  -8   9   1       33.27       32.13      2.94 o 
  -7   9   1     1059.27     1095.49     15.88 o 
  -6   9   1      467.34      451.04      8.39 o 
  -5   9   1        8.28        8.43      1.37 o 
  -4   9   1      782.52      780.77      8.86 o 
  -3   9   1     1100.15     1097.77     12.31 o 
  -2   9   1      480.54      458.99      5.79 o 
  -1   9   1       81.30       84.51      1.98 o 
   0   9   1     1174.36     1158.88     12.62 o 
   1   9   1     5824.91     5843.65     50.27 o 
   2   9   1     2143.92     2208.57     22.30 o 
   3   9   1       25.23       33.47      2.59 o 
   4   9   1      649.45      645.68      8.68 o 
   5   9   1     4214.23     4225.25     53.33 o 
   6   9   1     2171.51     2154.67     26.49 o 
   7   9   1      620.95      605.23     10.66 o 
   8   9   1      122.90      123.43      4.81 o 
   9   9   1      565.39      528.88     10.53 o 
  10   9   1      810.39      812.97     16.54 o 
 -10  10   1       15.89       13.20      3.89 o 
  -9  10   1        3.25        4.79      2.33 o 
  -8  10   1      843.85      833.60     13.61 o 
  -7  10   1      217.74      234.28      6.15 o 
  -6  10   1       52.04       49.94      3.16 o 
  -5  10   1      551.11      527.21      8.94 o 
  -4  10   1      107.82       98.63      2.66 o 
  -3  10   1      949.75      962.53     11.76 o 
  -2  10   1     3248.02     3282.73     36.38 o 
  -1  10   1     3679.14     3651.91     36.07 o 
   0  10   1       55.76       64.97      2.69 o 
   1  10   1      404.14      416.26      6.38 o 
   2  10   1     4214.99     4247.69     46.35 o 
   3  10   1       52.46       53.11      2.19 o 
   4  10   1      674.66      657.59     10.21 o 
   5  10   1      411.34      376.73     21.66 o 
   6  10   1        6.37        5.47      1.74 o 
   7  10   1       27.07       25.54      2.58 o 
   8  10   1       90.11       90.86      4.38 o 
   9  10   1       14.17       15.90      2.97 o 
  -9  11   1      263.50      278.05     11.34 o 
  -8  11   1        0.79        2.90      2.15 o 
  -7  11   1      515.09      490.24     11.41 o 
  -6  11   1      441.69      436.17     11.99 o 
  -5  11   1        0.05        0.98      2.76 o 
  -4  11   1      633.34      610.78      9.47 o 
  -3  11   1     1028.20     1000.03     12.32 o 
  -2  11   1        7.79        6.76      1.57 o 
  -1  11   1       64.08       63.30      2.92 o 
   0  11   1       15.62       16.36      2.04 o 
   1  11   1     3917.72     4012.78     39.75 o 
   2  11   1      654.82      681.72     12.12 o 
   3  11   1       61.35       67.14      3.22 o 
   4  11   1       18.63       16.54      2.39 o 
   5  11   1     1266.91     1260.31     20.52 o 
   6  11   1     1575.61     1523.76     55.10 o 
   7  11   1       13.15       17.28      2.89 o 
   8  11   1      526.19      516.74     15.54 o 
   9  11   1       33.93       34.07      5.15 o 
  -9  12   1       31.94       30.27      5.94 o 
  -8  12   1      449.97      453.95     14.84 o 
  -7  12   1      757.26      817.42     28.92 o 
  -6  12   1      418.68      448.60     14.00 o 
  -5  12   1       65.73       80.20     10.70 o 
  -4  12   1     1407.17      809.26     26.54 o 
  -3  12   1     2967.14     3015.17     35.28 o 
  -2  12   1     1831.97     1804.78     22.93 o 
  -1  12   1      214.95      190.40      5.29 o 
   0  12   1       15.54       23.52      5.30 o 
   1  12   1     1587.65     1631.81     21.20 o 
   2  12   1     2080.07     2118.02     26.16 o 
   3  12   1       15.07        9.11      2.33 o 
   4  12   1        0.21        3.87      2.47 o 
   5  12   1      699.47      713.17     18.34 o 
   6  12   1      136.17       60.61      7.92 o 
   7  12   1      235.38      243.69     10.36 o 
   8  12   1        0.85        1.01      3.04 o 
  -8  13   1      206.24      220.28     10.36 o 
  -7  13   1      121.43      125.57     11.09 o 
  -6  13   1        0.06        2.38      2.76 o 
  -5  13   1      702.53      732.06     19.01 o 
  -4  13   1      283.45      275.69     10.35 o 
  -3  13   1     1645.80     1645.98     25.66 o 
  -2  13   1        1.80        3.97      2.97 o 
  -1  13   1      278.01      276.15      6.66 o 
   0  13   1      246.88      236.92      6.12 o 
   1  13   1      486.84      511.86     11.61 o 
   2  13   1      263.40      236.67      7.44 o 
   3  13   1      502.87      497.31     13.76 o 
   4  13   1       11.83        9.90      3.36 o 
   5  13   1      247.60      250.66     10.35 o 
   6  13   1      136.18      123.82      7.55 o 
   7  13   1      903.79      930.94     23.24 o 
   8  13   1       44.03       51.71      6.16 o 
  -7  14   1     1232.58     1263.69     28.85 o 
  -6  14   1      707.87      734.65     19.88 o 
  -4  14   1     2801.54     2746.47     49.26 o 
  -3  14   1     2914.17     2950.71     41.89 o 
  -2  14   1     2646.39     2614.56     32.14 o 
  -1  14   1        2.58        3.13      1.66 o 
   0  14   1     1046.64     1065.51     16.01 o 
   1  14   1      566.32      569.12     13.07 o 
   2  14   1     1155.06     1124.63     19.80 o 
   3  14   1      146.21      141.14      7.70 o 
   4  14   1        1.67        0.83      2.65 o 
   5  14   1      397.50      409.38     24.76 o 
   6  14   1      111.43      106.64      8.91 o 
   7  14   1     1066.96     1082.18     36.84 o 
  -6  15   1      152.73      177.09      9.52 o 
  -5  15   1       24.49       33.34      4.90 o 
  -4  15   1       19.63       20.32      5.35 o 
  -3  15   1       75.38       82.65      6.72 o 
  -2  15   1        6.24        8.69      2.64 o 
  -1  15   1       63.44       69.04      4.57 o 
   0  15   1        2.06        5.94      2.52 o 
   1  15   1       83.64       96.23      5.54 o 
   2  15   1      537.84      557.19     12.86 o 
   3  15   1        4.44        5.94      3.08 o 
   4  15   1        2.36        3.15      2.56 o 
   5  15   1      474.13      473.75     15.41 o 
   6  15   1      225.70      221.84     10.64 o 
  -5  16   1     1282.79     1338.65     30.09 o 
  -4  16   1      141.94      151.82      8.79 o 
  -3  16   1      103.80      106.16      7.42 o 
  -2  16   1      257.70      265.76      8.77 o 
  -1  16   1      983.88      984.65     15.86 o 
   0  16   1      770.86      767.95     15.92 o 
   1  16   1      303.60      302.41      9.29 o 
   2  16   1     1466.02     1437.70     24.67 o 
   3  16   1       13.10       13.64      3.76 o 
   4  16   1      390.53      202.81     13.47 o 
   5  16   1      100.33       90.39      7.84 o 
  -4  17   1        5.89        3.85      3.33 o 
  -3  17   1        1.63        0.17      2.97 o 
  -2  17   1       21.42       19.27      3.42 o 
  -1  17   1       41.73       48.12      7.33 o 
   0  17   1      352.77      349.34     10.12 o 
   1  17   1      754.31      743.73     18.34 o 
   2  17   1      202.52      193.74      9.90 o 
   3  17   1       58.67       59.50      6.42 o 
 -12   0   2       22.91       17.87      4.33 o 
 -10   0   2     5807.18     5854.80     76.17 o 
  -8   0   2      928.18      936.57     16.02 o 
  -6   0   2     9295.13     9302.77     98.12 o 
  -4   0   2     3821.96     3856.88     48.09 o 
  -2   0   2        3.57        0.32      1.35 o 
   0   0   2     1523.02     1563.85     32.48 o 
   2   0   2    39087.11    37055.95   1495.23 o 
   4   0   2     1530.64     1955.76     22.38 o 
   6   0   2     8054.96     8254.72     87.72 o 
   8   0   2       24.35       21.85      2.73 o 
  10   0   2      426.26      431.66     14.37 o 
 -12   1   2      585.40      581.34     12.45 o 
 -11   1   2       60.82       58.46      3.64 o 
 -10   1   2      188.22      176.58      4.71 o 
  -9   1   2      564.77      542.77      8.15 o 
  -8   1   2      954.66      983.57     11.76 o 
  -7   1   2      183.91      185.82      3.37 o 
  -6   1   2      288.49      276.18      3.59 o 
  -5   1   2      798.96      722.72      7.23 o 
  -4   1   2      156.17      164.82      2.79 o 
  -3   1   2       96.23       95.44      3.93 o 
  -2   1   2     1328.98     1285.67     10.77 o 
  -1   1   2       60.13       87.56      1.83 o 
   0   1   2      187.05      214.51      3.90 o 
   1   1   2      489.04      457.36      4.40 o 
   2   1   2     6486.69     6610.74     52.38 o 
   3   1   2    12116.97    12156.17    105.16 o 
   4   1   2     1684.13     1556.23     15.71 o 
   5   1   2     4141.89     4266.21     34.76 o 
   6   1   2        1.94        2.97      1.01 o 
   7   1   2     2781.91     2821.29     27.21 o 
   8   1   2      702.97      720.18     10.96 o 
   9   1   2     1004.51      998.25     16.42 o 
  10   1   2      408.78      390.34      9.60 o 
  11   1   2        3.32        3.88      2.36 o 
 -12   2   2      446.68      421.38      9.07 o 
 -11   2   2      712.78      692.91     11.63 o 
 -10   2   2      258.73      245.05      5.46 o 
  -9   2   2     1809.67     1751.62     18.85 o 
  -8   2   2     4384.59     4321.29     39.99 o 
  -7   2   2       13.86       21.33      1.89 o 
  -6   2   2      142.48      129.45      2.90 o 
  -5   2   2     7576.18     7581.98     60.13 o 
  -4   2   2     2282.78     2296.47     19.16 o 
  -3   2   2        4.19        5.31      0.60 o 
  -2   2   2     1559.58     1586.68     51.93 o 
  -1   2   2     2640.11     2716.92     25.39 o 
   0   2   2      888.64      913.65      9.11 o 
   1   2   2        1.92        0.61      1.28 o 
   2   2   2      215.71      241.71      2.78 o 
   3   2   2      145.99      168.42      3.26 o 
   4   2   2     4879.64     5140.52     41.11 o 
   5   2   2      256.07      283.44      4.19 o 
   6   2   2      576.73      566.01      7.77 o 
   7   2   2     2461.59     2471.59     22.27 o 
   8   2   2      100.09      105.90      3.93 o 
   9   2   2      396.56      375.18      7.70 o 
  10   2   2      290.69      268.29      7.77 o 
  11   2   2     1093.64     1090.23     20.89 o 
 -12   3   2       45.95       38.32      3.32 o 
 -11   3   2       22.80       20.04      2.54 o 
 -10   3   2      606.49      594.74     10.25 o 
  -9   3   2      118.25      115.00      4.43 o 
  -8   3   2       40.12       45.43      2.31 o 
  -7   3   2      624.55      617.55      7.90 o 
  -6   3   2      452.91      443.49      6.03 o 
  -5   3   2     1580.18     1614.10     15.68 o 
  -4   3   2      192.74      232.64      3.60 o 
  -3   3   2      889.75      859.83      9.23 o 
  -2   3   2    29019.10    28257.37    290.27 o 
  -1   3   2     8002.95     7777.42     66.49 o 
   0   3   2       90.33      112.11      3.57 o 
   1   3   2      989.14     1039.85      9.52 o 
   2   3   2     4832.89     4700.37     40.64 o 
   3   3   2       43.82       24.97      1.02 o 
   4   3   2     3358.96     3334.55     29.63 o 
   5   3   2      127.81      155.35      6.84 o 
   6   3   2     1224.08     1221.39     12.90 o 
   7   3   2      258.51      256.57      5.33 o 
   8   3   2     3158.05     3164.85     43.87 o 
   9   3   2      447.81      448.40      9.75 o 
  10   3   2       20.66       16.20      2.76 o 
  11   3   2      152.41      168.35      6.71 o 
 -12   4   2       35.83       39.85      3.42 o 
 -11   4   2        1.10        1.28      1.61 o 
 -10   4   2      470.51      474.78     12.30 o 
  -9   4   2      966.96      952.54     12.99 o 
  -8   4   2      107.36      104.83      3.10 o 
  -7   4   2     1629.22     1638.82     18.40 o 
  -6   4   2      456.08      419.63      6.44 o 
  -5   4   2     1851.49     2005.44     19.09 o 
  -4   4   2     3954.31     3843.02     33.38 o 
  -3   4   2    14140.04    14225.55    304.14 o 
  -2   4   2      127.38      131.07      2.53 o 
  -1   4   2     3318.17     3388.84     29.08 o 
   0   4   2     3330.07     3322.65     31.36 o 
   1   4   2     1069.59     1056.13      9.87 o 
   2   4   2      232.47      236.66      4.22 o 
   3   4   2      225.80      227.79      3.50 o 
   4   4   2        1.21        2.55      1.03 o 
   5   4   2       58.55       71.60      2.16 o 
   6   4   2       25.24       32.95      3.87 o 
   7   4   2     1010.80      993.80     12.94 o 
   8   4   2      441.51      428.02      8.84 o 
   9   4   2       77.30       89.15      5.30 o 
  10   4   2      458.10      467.35      9.30 o 
  11   4   2       99.74       80.79      6.15 o 
 -11   5   2      117.54      110.61      4.66 o 
 -10   5   2       55.68       46.70      4.53 o 
  -9   5   2     1321.43     1322.76     22.14 o 
  -8   5   2      616.45      607.13     11.71 o 
  -7   5   2      426.11      437.74      6.50 o 
  -6   5   2      175.90      175.93      3.64 o 
  -5   5   2       51.33       78.86      1.99 o 
  -4   5   2     3029.70     3074.28     27.30 o 
  -3   5   2     7545.25     7837.19     72.22 o 
  -2   5   2     1198.18     1205.55     11.42 o 
  -1   5   2    13032.25    13373.11    134.44 o 
   0   5   2      449.41      367.97      4.90 o 
   1   5   2     2652.89     2699.58     23.54 o 
   2   5   2       52.60       60.10      1.59 o 
   3   5   2    11316.76    11241.78     96.52 o 
   4   5   2      141.90      153.84      3.00 o 
   5   5   2       79.53       86.56      2.88 o 
   6   5   2      875.73      886.28     11.68 o 
   7   5   2     3785.70     3827.68     46.67 o 
   8   5   2      674.28      665.61     10.33 o 
   9   5   2      709.96      687.19     14.52 o 
  10   5   2      284.02      313.74      7.57 o 
 -11   6   2        8.74        7.69      2.08 o 
 -10   6   2      357.14      340.37      8.33 o 
  -9   6   2     1177.45     1190.66     15.72 o 
  -8   6   2     1730.18     1711.25     20.18 o 
  -7   6   2     1193.18     1180.01     14.13 o 
  -6   6   2     2311.58     2291.06     23.92 o 
  -5   6   2       51.04       88.49      3.81 o 
  -4   6   2     1044.28      995.17     22.57 o 
  -3   6   2      260.63      383.79      5.20 o 
  -2   6   2     2878.07     2802.57     24.75 o 
  -1   6   2      421.91      474.18      6.18 o 
   0   6   2      320.63      377.88      5.24 o 
   1   6   2     4431.08     4359.89     37.36 o 
   2   6   2      290.11      274.91      4.25 o 
   3   6   2      151.51      123.19      2.32 o 
   4   6   2      459.32      464.16      7.93 o 
   5   6   2        5.96        8.08      1.33 o 
   6   6   2        4.38       11.43      3.47 o 
   7   6   2     1277.61     1246.55     15.76 o 
   8   6   2       76.08       86.83      4.50 o 
   9   6   2      181.34      184.42      6.04 o 
  10   6   2      959.76      989.21     16.56 o 
 -11   7   2      490.97      497.92     18.02 o 
 -10   7   2       15.08       17.71      3.04 o 
  -9   7   2      763.43      772.57     12.91 o 
  -8   7   2        9.93        8.67      1.91 o 
  -7   7   2     1502.68     1479.94     17.10 o 
  -6   7   2       67.90       70.79      4.33 o 
  -5   7   2     1081.22     1102.74     11.49 o 
  -4   7   2      167.77      181.66      3.44 o 
  -3   7   2      278.52      269.66      4.80 o 
  -2   7   2     3540.07     3708.52     32.37 o 
  -1   7   2       26.01       32.39      3.75 o 
   0   7   2     1633.76     1736.28     17.97 o 
   1   7   2     3156.51     3007.52     26.54 o 
   2   7   2     3468.58     3517.10     31.77 o 
   3   7   2     2969.96     3036.81     27.07 o 
   4   7   2     3314.61     3300.12     32.78 o 
   5   7   2     2270.08     2242.19     26.66 o 
   6   7   2      464.92      454.93      7.70 o 
   7   7   2      163.90      162.73      4.60 o 
   8   7   2      459.03      460.76      8.41 o 
   9   7   2      891.99      911.27     16.87 o 
  10   7   2      198.54      201.85      7.03 o 
 -11   8   2     1548.96     1593.69     26.59 o 
 -10   8   2        0.92        2.24      2.29 o 
  -9   8   2       68.71       74.45      4.23 o 
  -8   8   2       19.22       20.49      2.86 o 
  -7   8   2     2392.79     2431.58     29.48 o 
  -6   8   2      618.00      593.14      8.49 o 
  -5   8   2     1192.16     1142.27     33.94 o 
  -4   8   2       80.53       75.85      3.51 o 
  -3   8   2     1663.18     1665.67     16.03 o 
  -2   8   2      131.77      135.13      2.58 o 
  -1   8   2     1302.56     1254.60     13.90 o 
   0   8   2     3491.19     3563.43     34.78 o 
   1   8   2       74.56       87.01      3.47 o 
   2   8   2       79.05       82.51      2.27 o 
   3   8   2     1547.11     1594.65     15.37 o 
   4   8   2       30.67       32.44      2.10 o 
   5   8   2     2132.00     2126.30     25.70 o 
   6   8   2       66.57       57.65      3.32 o 
   7   8   2      625.35      600.41     10.57 o 
   8   8   2      288.54      291.53     11.20 o 
   9   8   2     1440.43     1376.81     19.90 o 
  10   8   2       31.19       35.28      4.16 o 
 -10   9   2       41.94       46.18      4.33 o 
  -9   9   2       35.25       37.29      3.21 o 
  -8   9   2      594.13      584.67     10.65 o 
  -7   9   2      122.99      125.41      4.41 o 
  -6   9   2      165.34      190.03      5.16 o 
  -5   9   2      413.15      405.10      7.04 o 
  -4   9   2     3230.61     3211.10     31.82 o 
  -3   9   2       19.75       26.43      1.47 o 
  -2   9   2       20.87       31.31      2.30 o 
  -1   9   2      364.18      382.91      5.98 o 
   0   9   2     4999.22     4836.42     46.53 o 
   1   9   2     1730.55     1793.40     21.26 o 
   2   9   2     1429.89     1390.71     13.75 o 
   3   9   2      110.37      119.36      3.11 o 
   4   9   2     1688.67     1634.03     18.03 o 
   5   9   2      761.09      767.38     11.76 o 
   6   9   2      705.76      690.39     11.43 o 
   7   9   2       34.66       32.75      2.87 o 
   8   9   2      404.97      400.75      8.68 o 
   9   9   2      210.80      221.79      7.20 o 
 -10  10   2      118.87      122.11      6.33 o 
  -9  10   2      165.48      168.74      9.43 o 
  -8  10   2      340.60      361.30     12.61 o 
  -7  10   2      787.01      758.91     14.66 o 
  -6  10   2      872.42      894.80     32.87 o 
  -5  10   2        5.87        6.33      1.94 o 
  -4  10   2        5.49        7.07      1.34 o 
  -3  10   2     1540.59     1573.90     17.52 o 
  -2  10   2     2934.33     2941.26     29.86 o 
  -1  10   2       40.75       41.33      2.20 o 
   0  10   2      697.56      706.30      9.33 o 
   1  10   2     1187.53     1194.67     21.67 o 
   2  10   2     2211.62     2166.23     22.84 o 
   3  10   2      325.48      327.69      6.84 o 
   4  10   2        2.90        3.61      1.77 o 
   5  10   2       64.17       54.83      4.85 o 
   6  10   2      668.70      637.87     13.05 o 
   7  10   2      165.07      170.48      6.54 o 
   8  10   2      260.61      240.69      7.91 o 
   9  10   2      852.12      846.82     17.13 o 
  -9  11   2       31.53       34.55      3.96 o 
  -8  11   2       14.23       17.36      3.10 o 
  -7  11   2      113.10      104.28      6.14 o 
  -6  11   2      616.22      625.54     15.17 o 
  -5  11   2        5.00        6.03      1.65 o 
  -4  11   2       13.86       20.62      1.88 o 
  -3  11   2     1730.01     1731.94     19.31 o 
  -2  11   2     1146.32     1124.04     13.58 o 
  -1  11   2      170.79      181.90      4.18 o 
   0  11   2      120.35      119.84      3.81 o 
   1  11   2     4943.47     4938.08     48.15 o 
   2  11   2      134.49      145.78      4.39 o 
   3  11   2      615.21      646.88     10.67 o 
   4  11   2      269.34      278.18      8.56 o 
   5  11   2      273.99      279.09      7.91 o 
   6  11   2      666.99      658.19     13.61 o 
   7  11   2       59.72       71.18      4.95 o 
   8  11   2       18.91       24.75      3.42 o 
  -9  12   2      116.02      114.40      8.67 o 
  -8  12   2     1058.97     1106.74     25.63 o 
  -7  12   2      912.33      863.63     21.28 o 
  -6  12   2       26.49       34.89      8.12 o 
  -5  12   2      239.94      249.55     14.26 o 
  -4  12   2      972.41      993.36     17.09 o 
  -3  12   2     2284.87     2278.87     27.92 o 
  -2  12   2      194.15      205.40      5.51 o 
  -1  12   2      687.20      652.71     10.77 o 
   0  12   2      297.81      290.53      6.63 o 
   1  12   2        9.78       11.89      1.97 o 
   2  12   2     3646.82     3605.75     60.20 o 
   3  12   2        5.72       13.94      7.86 o 
   4  12   2        3.68        6.34      2.80 o 
   5  12   2      349.27      348.07     13.07 o 
   6  12   2     1360.99     1321.83     40.01 o 
   7  12   2       34.81       34.69      5.04 o 
   8  12   2      207.91      213.60     10.20 o 
  -8  13   2      559.87      596.44     29.91 o 
  -6  13   2      500.35      528.05     15.68 o 
  -5  13   2       94.87       80.18     13.67 o 
  -4  13   2      135.97      146.23     17.03 o 
  -3  13   2       45.58       42.54      3.16 o 
  -2  13   2     1920.28     1974.81     25.11 o 
  -1  13   2      376.85      372.06      7.90 o 
   0  13   2      513.16      543.31      9.91 o 
   1  13   2        1.40        2.01      2.33 o 
   2  13   2     6279.04     6041.64    175.40 o 
   3  13   2      254.54      240.34      7.59 o 
   4  13   2     1291.84     1300.70     27.73 o 
   5  13   2      112.08      108.94      7.92 o 
   6  13   2     2402.39     2369.18     44.80 o 
   7  13   2       59.06       58.54      8.52 o 
  -7  14   2     1038.76     1030.41     24.92 o 
  -6  14   2      125.05      132.64     24.36 o 
  -5  14   2      927.71      932.70     22.51 o 
  -4  14   2      132.99      130.62      7.55 o 
  -3  14   2     1803.76     1806.10     23.85 o 
  -2  14   2       51.64       56.00      4.33 o 
  -1  14   2       20.70       22.62      2.55 o 
   0  14   2      487.53      486.18      9.50 o 
   1  14   2      396.94      408.69     10.44 o 
   2  14   2      438.72      437.34     10.89 o 
   3  14   2        4.42        6.59      3.04 o 
   4  14   2     1715.12     1703.97     35.06 o 
   5  14   2        0.22       -1.80      2.47 o 
   6  14   2      298.06      322.19     27.53 o 
  -6  15   2       18.23       12.68      5.55 o 
  -5  15   2       23.21       15.87      3.77 o 
  -4  15   2        2.97        5.60      3.33 o 
  -3  15   2      469.68      466.91     11.47 o 
  -2  15   2      231.21      239.35      6.67 o 
  -1  15   2        2.45        1.35      1.81 o 
   0  15   2      820.54      836.98     16.53 o 
   1  15   2     1456.05     1476.57     24.76 o 
   2  15   2       13.89       13.99      4.51 o 
   4  15   2      270.35      274.22     11.34 o 
   5  15   2      666.68      658.56     18.90 o 
  -5  16   2      246.61      256.61     11.47 o 
  -4  16   2      504.48      509.06     15.94 o 
  -3  16   2      822.25      877.12     21.76 o 
  -2  16   2      783.86      837.48     14.27 o 
  -1  16   2      271.41      291.37      9.13 o 
   0  16   2      278.34      281.89      8.98 o 
   1  16   2      154.86      162.78      6.92 o 
   2  16   2        0.18       -1.97      2.15 o 
   3  16   2       16.33       16.93      4.17 o 
   4  16   2       37.62       45.12      5.70 o 
  -4  17   2      389.01      384.58     13.81 o 
  -3  17   2       73.38       71.17      6.86 o 
  -2  17   2       14.61       23.93      3.79 o 
  -1  17   2      240.58      234.04      8.35 o 
   0  17   2      360.78      346.79     10.35 o 
   1  17   2       45.44       44.49      4.56 o 
   2  17   2       98.16       93.09      7.70 o 
   3  17   2      429.44      428.32     17.03 o 
 -11   0   3     1326.45     1332.16     22.93 o 
  -9   0   3     1907.17     1858.44     40.27 o 
  -7   0   3     2642.74     2632.30     30.37 o 
  -5   0   3     2280.69     2107.45     24.08 o 
  -3   0   3      278.02      317.15      5.48 o 
  -1   0   3     4564.11     4705.27     75.86 o 
   1   0   3     4376.42     4368.41    117.05 o 
   3   0   3      622.50      694.53     10.39 o 
   5   0   3     4755.92     5120.78     55.44 o 
   7   0   3     5939.74     5821.82     74.09 o 
   9   0   3      428.89      399.45     13.37 o 
  11   0   3     2251.62     2292.65     45.77 o 
 -12   1   3        1.27        1.51      1.85 o 
 -11   1   3      542.42      546.39      8.91 o 
 -10   1   3       34.36       40.96      2.75 o 
  -9   1   3        6.07        6.02      1.47 o 
  -8   1   3        3.15        1.07      1.12 o 
  -7   1   3        0.86        2.48      0.82 o 
  -6   1   3     3317.73     3298.28     26.04 o 
  -5   1   3      388.65      328.20      4.45 o 
  -4   1   3      375.33      448.56      4.91 o 
  -3   1   3     1999.85     2017.26     16.78 o 
  -2   1   3     8047.18     7869.21     73.40 o 
  -1   1   3    20746.14    20095.41    277.82 o 
   0   1   3     4873.78     4883.28     54.97 o 
   1   1   3        3.36        4.41      0.52 o 
   2   1   3     4727.44     4787.60     41.28 o 
   3   1   3     5050.79     5019.33     40.07 o 
   4   1   3     1906.74     1865.63     17.45 o 
   5   1   3      135.07      125.12      3.55 o 
   6   1   3      203.74      228.02      3.49 o 
   7   1   3      752.14      737.38     11.78 o 
   8   1   3       82.56       99.06      3.92 o 
   9   1   3      107.96      129.24      5.37 o 
  10   1   3      109.87      121.59      5.53 o 
  11   1   3      310.40      305.10      9.01 o 
 -12   2   3       37.49       41.56      3.32 o 
 -11   2   3      263.96      258.11      6.59 o 
 -10   2   3     2181.95     2175.16     22.96 o 
  -9   2   3     1124.70     1121.83     13.41 o 
  -8   2   3      443.03      469.42      6.42 o 
  -7   2   3        9.73       15.56      1.39 o 
  -6   2   3     4896.71     4909.97     39.97 o 
  -5   2   3       21.08       36.35      2.49 o 
  -4   2   3     3406.67     3464.28     28.31 o 
  -3   2   3       66.31       58.58      1.51 o 
  -2   2   3      109.95      112.20      2.51 o 
  -1   2   3     5557.51     5481.09     46.36 o 
   0   2   3      180.38      212.36      3.90 o 
   1   2   3     1478.35     1483.17     13.59 o 
   2   2   3       31.76       73.57      1.42 o 
   3   2   3     6905.39     7057.89     55.73 o 
   4   2   3     2992.89     3175.46     26.29 o 
   5   2   3     1416.44     1564.02     14.13 o 
   6   2   3     2307.56     2253.70     23.67 o 
   7   2   3     3195.72     3183.75     33.84 o 
   8   2   3       70.07       67.12      3.49 o 
   9   2   3     1295.69     1237.64     27.96 o 
  10   2   3      580.58      568.55     12.19 o 
 -12   3   3      115.73      109.21      4.92 o 
 -11   3   3      159.64      160.31      5.27 o 
 -10   3   3      298.98      290.87      5.99 o 
  -9   3   3        7.87        7.15      1.71 o 
  -8   3   3     1075.62     1055.69     12.17 o 
  -7   3   3     1403.29     1363.76     14.37 o 
  -6   3   3     2343.97     2293.27     19.92 o 
  -5   3   3      428.14      523.98      5.85 o 
  -4   3   3       10.89       18.62      1.57 o 
  -3   3   3     8725.74     8436.00    150.94 o 
  -2   3   3     1727.56     1791.66     17.66 o 
  -1   3   3    10964.53    10715.31    100.87 o 
   0   3   3     1470.85     1531.42     17.09 o 
   1   3   3     4644.30     4602.47     43.11 o 
   2   3   3     1540.02     1640.51     15.45 o 
   3   3   3     6678.19     6694.13     64.63 o 
   4   3   3     2248.63     2175.56     18.61 o 
   5   3   3       26.51       29.09      1.45 o 
   6   3   3      834.53      821.79     10.96 o 
   7   3   3      211.76      225.27      5.08 o 
   8   3   3      544.00      551.96      9.50 o 
   9   3   3      202.60      205.88      6.50 o 
  10   3   3      352.99      329.54     10.68 o 
 -12   4   3      180.64      191.52      6.10 o 
 -11   4   3      108.24      115.10      4.66 o 
 -10   4   3       66.33       71.86      3.86 o 
  -9   4   3     3067.62     3086.06     32.84 o 
  -8   4   3     1570.23     1567.12     16.67 o 
  -7   4   3       42.23       51.17      2.38 o 
  -6   4   3        8.90       13.74      1.36 o 
  -5   4   3     8731.27     9083.75    110.14 o 
  -4   4   3     6670.71     6964.62     64.84 o 
  -3   4   3      270.68      318.45      4.98 o 
  -2   4   3      213.76      213.52      3.31 o 
  -1   4   3     1800.43     1821.97     16.40 o 
   0   4   3      842.18      923.00      8.95 o 
   1   4   3     2184.91     2339.85     20.57 o 
   2   4   3      448.94      488.17      9.83 o 
   3   4   3     3682.05     3665.59     32.77 o 
   4   4   3     1545.75     1485.05     14.85 o 
   5   4   3        1.83        3.52      0.90 o 
   6   4   3       30.41       30.08      2.17 o 
   7   4   3     1631.19     1621.66     19.08 o 
   8   4   3     1451.96     1462.12     20.56 o 
   9   4   3       44.01       36.92      3.03 o 
  10   4   3        1.32        1.63      2.21 o 
 -11   5   3      294.85      283.77      7.06 o 
 -10   5   3       81.56       86.40      4.73 o 
  -9   5   3       15.76       19.41      1.99 o 
  -8   5   3     1143.68     1169.80     14.65 o 
  -7   5   3      394.13      379.04      6.53 o 
  -6   5   3      573.14      584.07      8.24 o 
  -5   5   3      606.12      590.79      6.99 o 
  -4   5   3      839.48      784.54      8.50 o 
  -3   5   3     6177.18     6871.86     63.98 o 
  -2   5   3     5687.87     5497.99     47.00 o 
  -1   5   3     4452.55     4776.84     40.82 o 
   0   5   3     2191.39     2166.45     19.34 o 
   1   5   3     8627.73     8853.84     74.68 o 
   2   5   3     5282.77     5193.12     49.07 o 
   3   5   3      404.75      392.56      5.37 o 
   4   5   3      224.14      213.69      3.82 o 
   5   5   3      582.43      562.84      8.32 o 
   6   5   3      585.53      572.86      8.80 o 
   7   5   3      180.57      177.48      4.74 o 
   8   5   3      356.83      365.56      7.23 o 
   9   5   3        2.42        1.66      1.91 o 
  10   5   3        7.66        9.60      2.26 o 
 -11   6   3      163.24      172.15      7.43 o 
 -10   6   3     1050.29     1036.69     19.17 o 
  -9   6   3      264.74      258.21      6.01 o 
  -8   6   3      108.16      107.78      3.60 o 
  -7   6   3     2277.01     2251.74     24.54 o 
  -6   6   3        5.04       13.34      1.54 o 
  -5   6   3      280.74      283.44      4.31 o 
  -4   6   3     1653.90     1553.00     16.31 o 
  -3   6   3     2586.93     2701.41     24.30 o 
  -2   6   3     5765.37     6081.32     51.81 o 
  -1   6   3        2.28        3.03      0.82 o 
   0   6   3      152.76      253.86      4.10 o 
   1   6   3     2317.74     2391.85     21.42 o 
   2   6   3     4387.75     4566.95     48.77 o 
   3   6   3      613.21      615.27      8.82 o 
   4   6   3      154.24      178.71      3.54 o 
   5   6   3     2481.24     2520.00     26.85 o 
   6   6   3      824.56      834.51     11.52 o 
   7   6   3      260.90      254.55      5.76 o 
   8   6   3     1436.93     1432.20     18.13 o 
   9   6   3     1378.80     1385.91     20.60 o 
  10   6   3       33.87       39.59      6.06 o 
 -11   7   3        0.90        1.89      2.36 o 
 -10   7   3      286.73      277.26     13.17 o 
  -9   7   3      185.70      183.49      5.58 o 
  -8   7   3        0.43        3.82      2.57 o 
  -7   7   3      779.87      779.53     10.63 o 
  -6   7   3       37.32       31.19      2.06 o 
  -5   7   3      539.74      532.32      7.74 o 
  -4   7   3     1993.90     1974.12     20.39 o 
  -3   7   3      347.76      263.02      3.91 o 
  -2   7   3       39.66       38.38      1.86 o 
  -1   7   3       79.18       43.17      1.97 o 
   0   7   3    10162.25    10233.11     94.86 o 
   1   7   3       21.95       51.38      2.10 o 
   2   7   3       62.78       71.57      1.85 o 
   3   7   3     1662.12     1636.77     17.66 o 
   4   7   3      915.10      891.73     11.02 o 
   5   7   3     1468.70     1500.00     19.28 o 
   6   7   3       71.11       72.59      3.31 o 
   7   7   3      214.39      214.36      5.39 o 
   8   7   3       42.51       45.15      3.06 o 
   9   7   3       20.60       21.05      2.94 o 
  10   7   3      807.22      855.00     15.37 o 
 -11   8   3        1.48        2.65      3.20 o 
 -10   8   3      534.74      534.63     12.54 o 
  -9   8   3      995.53     1005.72     18.75 o 
  -8   8   3      634.78      633.38     12.92 o 
  -7   8   3      154.49      155.72      4.20 o 
  -6   8   3     1188.28     1237.38     15.18 o 
  -5   8   3      335.72      335.76      5.41 o 
  -4   8   3       52.70       60.98      3.60 o 
  -3   8   3      741.40      718.96     10.10 o 
  -2   8   3     3668.64     3625.72     35.65 o 
  -1   8   3        0.22        2.26      0.94 o 
   0   8   3     3010.67     3019.92     30.03 o 
   1   8   3      434.65      429.42      5.26 o 
   2   8   3        7.67       16.28      3.33 o 
   3   8   3       97.58      103.24      3.42 o 
   4   8   3     2186.54     2093.61     24.61 o 
   5   8   3      863.86      854.48     12.67 o 
   6   8   3     3217.04     3138.15     36.66 o 
   7   8   3      209.16      212.71      5.92 o 
   8   8   3        8.29        9.05      2.12 o 
   9   8   3      142.51      148.90      6.51 o 
 -10   9   3       20.85       24.49      3.43 o 
  -9   9   3      633.98      662.55     12.00 o 
  -8   9   3        3.57        0.33      1.71 o 
  -7   9   3        3.65        2.23      1.39 o 
  -6   9   3     1570.19     1599.17     18.14 o 
  -5   9   3     3579.78     3557.96     35.47 o 
  -4   9   3      300.89      321.46      5.67 o 
  -3   9   3     1651.94     1664.02     18.25 o 
  -2   9   3      135.81      123.87      3.33 o 
  -1   9   3     1523.79     1578.38     17.32 o 
   0   9   3     2304.98     2301.81     23.83 o 
   1   9   3     2413.31     2439.76     25.12 o 
   2   9   3      181.58      197.00      4.96 o 
   3   9   3      143.20      149.62      4.83 o 
   4   9   3     1570.33     1543.01     19.65 o 
   5   9   3     4865.10     4806.56     53.07 o 
   6   9   3       10.12       11.65      2.04 o 
   7   9   3       44.92       40.18      3.14 o 
   8   9   3       37.83       35.59      3.21 o 
   9   9   3      184.23      200.04      7.61 o 
 -10  10   3       36.01       40.98      4.26 o 
  -9  10   3      324.14      299.95      9.20 o 
  -8  10   3      250.84      259.25      8.21 o 
  -7  10   3     3663.54     3683.05     49.89 o 
  -6  10   3       29.94       25.99      2.73 o 
  -5  10   3       99.20       82.67      4.12 o 
  -4  10   3      217.44      245.35      7.62 o 
  -3  10   3     1220.00     1275.49     14.98 o 
  -2  10   3       27.82       35.47      4.74 o 
  -1  10   3      195.45      198.63      4.33 o 
   0  10   3       39.84       47.68      2.40 o 
   1  10   3       22.21       31.74      2.69 o 
   2  10   3       16.44       17.78      2.01 o 
   3  10   3     1119.91     1105.32     18.73 o 
   4  10   3     2194.36     2181.09     31.35 o 
   5  10   3      396.16      406.88     11.84 o 
   6  10   3      148.07      131.77      5.69 o 
   7  10   3      408.23      375.73      9.95 o 
   8  10   3      339.98      352.61     12.90 o 
  -9  11   3       13.99       15.17      3.33 o 
  -8  11   3     1503.22     1544.94     25.41 o 
  -7  11   3      165.57      168.08      7.41 o 
  -6  11   3      125.04      125.07      5.86 o 
  -5  11   3      302.50      317.48      7.84 o 
  -4  11   3     3078.44     3129.51     32.33 o 
  -3  11   3       26.99       19.25      1.87 o 
  -2  11   3      273.70      295.80      5.81 o 
  -1  11   3      298.51      328.60      5.96 o 
   0  11   3     1464.30     1484.76     17.04 o 
   1  11   3      157.01      147.36      4.25 o 
   2  11   3     2058.90     2059.34     25.56 o 
   3  11   3      235.67      236.00      5.92 o 
   4  11   3      388.32      400.25     13.58 o 
   5  11   3       97.39       91.68      5.12 o 
   6  11   3     1920.02     1939.80     29.75 o 
   7  11   3      154.89      157.98      6.54 o 
   8  11   3        9.54       13.04      2.91 o 
  -9  12   3      504.52      534.55     33.67 o 
  -8  12   3      846.12      890.15     17.46 o 
  -7  12   3        4.33        3.65      2.31 o 
  -6  12   3       12.54       12.16      2.49 o 
  -5  12   3       24.94       26.84      3.03 o 
  -4  12   3      683.06      680.11      9.93 o 
  -3  12   3      722.07      742.61     13.97 o 
  -2  12   3      329.34      314.70      6.03 o 
  -1  12   3       88.66      102.20      3.42 o 
   0  12   3      723.26      722.68     11.18 o 
   1  12   3      539.95      505.94     10.53 o 
   2  12   3       86.84       90.70      3.82 o 
   3  12   3      786.41      803.43     12.85 o 
   4  12   3     1703.76     1717.03     26.75 o 
   5  12   3        0.86        0.11      1.95 o 
   6  12   3      102.98      107.04     17.23 o 
   7  12   3       16.78       20.55      4.05 o 
  -8  13   3        1.92        1.95      3.33 o 
  -7  13   3      691.40      630.31     20.80 o 
  -6  13   3      361.84      335.11     17.43 o 
  -5  13   3       37.82       23.83      4.20 o 
  -4  13   3       43.48       37.73      4.60 o 
  -3  13   3     5590.43     5492.35     61.09 o 
  -2  13   3      361.75      383.42      8.12 o 
  -1  13   3       20.02       22.56      3.25 o 
   0  13   3        0.73        1.27      1.51 o 
   1  13   3     1405.14     1393.42     22.94 o 
   2  13   3      131.50      129.58      5.78 o 
   3  13   3       35.83       37.06      4.76 o 
   4  13   3      507.64      499.48     14.98 o 
   5  13   3      758.14      751.66     19.75 o 
   6  13   3      184.88      170.15      8.96 o 
   7  13   3      830.61      800.86     21.29 o 
  -7  14   3      149.85      139.87      8.39 o 
  -6  14   3        1.32        4.29      3.04 o 
  -5  14   3      149.44      163.88      8.39 o 
  -4  14   3      473.07      477.40     14.53 o 
  -3  14   3      310.90      301.27      7.35 o 
  -2  14   3       75.61       74.34      5.32 o 
  -1  14   3      847.58      840.37     15.84 o 
   0  14   3      694.71      663.99     14.02 o 
   1  14   3      222.71      198.90      7.16 o 
   2  14   3      561.28      565.31     15.66 o 
   3  14   3      387.40      384.44     13.16 o 
   4  14   3     1334.42     1291.49     28.42 o 
   5  14   3       93.74       88.20      7.42 o 
   6  14   3      407.05      393.74     14.28 o 
  -6  15   3       17.91       13.24      3.89 o 
  -5  15   3      299.51      283.84     11.47 o 
  -4  15   3     1012.47     1032.77     24.04 o 
  -3  15   3        0.61       -1.52      1.77 o 
  -2  15   3      349.58      358.03      9.71 o 
  -1  15   3     1706.65     1646.09     26.74 o 
   0  15   3      530.30      537.81     12.73 o 
   1  15   3        9.56       17.47      3.27 o 
   2  15   3      674.23      676.82     18.03 o 
   3  15   3      710.95      719.45     19.60 o 
   4  15   3       10.14        8.18      3.57 o 
   5  15   3      189.17      173.90      9.52 o 
  -5  16   3      129.84      128.10      8.71 o 
  -4  16   3       79.71       65.48      6.44 o 
  -3  16   3        1.48        0.96      2.85 o 
  -2  16   3       55.14       57.58      4.52 o 
  -1  16   3       67.45       82.76      5.62 o 
   0  16   3       16.82       22.64      7.02 o 
   1  16   3       77.07       74.75      5.56 o 
   2  16   3      628.38      671.19     18.89 o 
   3  16   3       20.00       23.69      4.62 o 
   4  16   3      267.75      262.16     19.41 o 
  -3  17   3      492.55      504.16     15.73 o 
  -2  17   3     1164.69     1212.12     22.07 o 
  -1  17   3      609.29      624.91     19.38 o 
   0  17   3      950.63      993.11     21.46 o 
   1  17   3      559.73      551.24     13.63 o 
   2  17   3       65.36       65.38      6.72 o 
 -12   0   4      601.99      587.76     18.66 o 
 -10   0   4      326.05      315.09     12.28 o 
  -8   0   4       22.64       13.08      2.18 o 
  -6   0   4      244.30      353.34      6.30 o 
  -4   0   4     7699.35     7936.70     83.33 o 
  -2   0   4      616.96      600.83     39.23 o 
   0   0   4      182.31      150.84      2.81 o 
   2   0   4     1482.11     1388.83     18.82 o 
   4   0   4      945.49      953.04     18.87 o 
   6   0   4     5618.60     5612.84     61.35 o 
   8   0   4     1213.36     1095.13     24.69 o 
  10   0   4     1371.04     1349.46     30.55 o 
 -12   1   4      190.06      188.02      5.26 o 
 -11   1   4      547.96      543.41      8.92 o 
 -10   1   4     1315.92     1272.79     15.15 o 
  -9   1   4       38.46       37.48      2.35 o 
  -8   1   4       46.95       43.98      2.33 o 
  -7   1   4     5911.80     6028.28     46.15 o 
  -6   1   4     8915.18     8784.24     65.68 o 
  -5   1   4     6233.63     6371.62     47.93 o 
  -4   1   4      685.19      729.10      7.29 o 
  -3   1   4     1650.90     1624.19     15.09 o 
  -2   1   4     6925.85     6809.80     63.00 o 
  -1   1   4    10072.79     9766.28    103.84 o 
   0   1   4       36.94       29.11      1.18 o 
   1   1   4       57.61       48.46      1.37 o 
   2   1   4       11.52       17.83      0.95 o 
   3   1   4     4166.60     4235.73     34.37 o 
   4   1   4     5895.00     5974.87     51.87 o 
   5   1   4       62.34       61.80      2.66 o 
   6   1   4      205.75      187.89      3.25 o 
   7   1   4        2.48        0.82      1.39 o 
   8   1   4     1119.54     1116.74     17.71 o 
   9   1   4      743.73      714.33     13.65 o 
  10   1   4      401.16      419.81     10.48 o 
 -12   2   4        0.61        3.06      1.97 o 
 -11   2   4      805.38      825.25     11.62 o 
 -10   2   4        0.59        1.68      1.56 o 
  -9   2   4      105.49      114.75      3.52 o 
  -8   2   4      167.98      191.50      7.03 o 
  -7   2   4        6.78        7.44      1.20 o 
  -6   2   4     2598.44     2800.04     23.93 o 
  -5   2   4     1046.16     1037.42     10.01 o 
  -4   2   4      360.75      455.04      5.18 o 
  -3   2   4      198.50      252.90      3.63 o 
  -2   2   4     1709.87     1726.44     15.78 o 
  -1   2   4     2547.50     2653.19     29.32 o 
   0   2   4     1489.43     1477.81     15.83 o 
   1   2   4     2088.33     2012.43     18.12 o 
   2   2   4       24.22        9.01      0.71 o 
   3   2   4       58.49       40.78      2.31 o 
   4   2   4        8.84        6.88      0.89 o 
   5   2   4      986.39      971.31      9.69 o 
   6   2   4        2.67        2.00      1.22 o 
   7   2   4     1141.28     1134.58     14.70 o 
   8   2   4     1490.55     1419.58     24.85 o 
   9   2   4       22.80       15.85      2.65 o 
  10   2   4       11.94        7.17      2.55 o 
 -12   3   4      382.43      392.15      8.60 o 
 -11   3   4     2318.22     2309.41     24.63 o 
 -10   3   4      245.54      243.97      5.42 o 
  -9   3   4       11.74       10.22      1.65 o 
  -8   3   4     1958.22     1951.36     19.87 o 
  -7   3   4      597.31      591.20      7.80 o 
  -6   3   4     2162.89     2208.01     19.46 o 
  -5   3   4      797.11      776.86      8.01 o 
  -4   3   4     3556.68     3572.39     31.44 o 
  -3   3   4       77.75      105.67      2.80 o 
  -2   3   4     8058.14     8011.25     67.73 o 
  -1   3   4    15865.06    16176.75    139.34 o 
   0   3   4     1321.86     1311.22     13.45 o 
   1   3   4      804.87      772.23      7.34 o 
   2   3   4     3865.81     3809.35     33.73 o 
   3   3   4      517.45      418.60      5.58 o 
   4   3   4      788.13      842.46      8.45 o 
   5   3   4      404.00      378.71      5.58 o 
   6   3   4      617.72      629.97      9.34 o 
   7   3   4      300.29      294.94      6.13 o 
   8   3   4      332.73      325.07      7.11 o 
   9   3   4      878.65      820.46     14.89 o 
  10   3   4      499.19      433.45     26.90 o 
 -12   4   4       53.36       59.30      3.92 o 
 -11   4   4      336.64      336.89      7.65 o 
 -10   4   4     2639.87     2669.16     27.29 o 
  -9   4   4      717.66      713.89     10.71 o 
  -8   4   4       11.25       17.75      1.72 o 
  -7   4   4       40.14       38.24      2.24 o 
  -6   4   4      990.29     1037.70     11.93 o 
  -5   4   4       19.23       23.29      1.41 o 
  -4   4   4      247.80      287.33      5.62 o 
  -3   4   4        1.99        2.36      0.66 o 
  -2   4   4      697.81      615.95      7.32 o 
  -1   4   4      206.93      189.02      3.16 o 
   0   4   4     1352.49     1418.42     14.53 o 
   1   4   4      583.84      672.65     15.70 o 
   2   4   4     9399.65     9588.08     89.68 o 
   3   4   4      476.46      391.03      5.85 o 
   4   4   4       33.02       33.23      1.78 o 
   5   4   4       24.31       36.82      3.69 o 
   6   4   4     1982.00     2001.93     22.39 o 
   7   4   4      830.03      816.44     14.15 o 
   8   4   4      138.07      150.65      5.37 o 
   9   4   4      210.76      222.09      7.11 o 
  10   4   4        5.13        4.95      2.40 o 
 -11   5   4      130.12      123.57      4.85 o 
 -10   5   4       97.51       96.35      4.22 o 
  -9   5   4     1043.61     1056.86     12.85 o 
  -8   5   4      142.95      135.75      4.65 o 
  -7   5   4     2424.98     2382.46     42.91 o 
  -6   5   4      100.58      116.33      2.92 o 
  -5   5   4     2051.15     1990.79     20.66 o 
  -4   5   4      538.25      443.36     14.46 o 
  -3   5   4     5213.27     5223.07     45.03 o 
  -2   5   4        0.71        6.57      2.07 o 
  -1   5   4     2976.02     3075.16     27.06 o 
   0   5   4     3510.73     3726.10     32.40 o 
   1   5   4     6739.78     6678.58     56.68 o 
   2   5   4      735.87      843.17     11.10 o 
   3   5   4       93.13      134.36      3.07 o 
   4   5   4      170.32      184.72      4.37 o 
   5   5   4        0.31        1.50      1.28 o 
   6   5   4       74.26       76.46      3.20 o 
   7   5   4       56.62       52.88      3.06 o 
   8   5   4      335.16      326.91     10.18 o 
   9   5   4      511.68      500.07     10.61 o 
  10   5   4       92.42       92.83      5.64 o 
 -11   6   4      104.76      108.73      5.44 o 
 -10   6   4        8.73       11.62      2.74 o 
  -9   6   4      756.46      754.07     12.20 o 
  -8   6   4      494.27      539.51      9.53 o 
  -7   6   4     1621.15     1664.76     18.93 o 
  -6   6   4       46.44       50.54      4.18 o 
  -5   6   4     3528.69     3562.83     32.01 o 
  -4   6   4        1.86        3.08      0.79 o 
  -3   6   4     2653.03     2570.62     23.40 o 
  -2   6   4      586.41      702.74      7.69 o 
  -1   6   4      957.33     1060.34     10.59 o 
   0   6   4     2767.71     2632.23     23.56 o 
   1   6   4      151.88      115.56      2.39 o 
   2   6   4     1478.83     1543.51     16.57 o 
   3   6   4     1353.23     1275.59     15.95 o 
   4   6   4     1973.98     1954.86     19.39 o 
   5   6   4      207.00      196.29      4.68 o 
   6   6   4      628.15      620.52      9.56 o 
   7   6   4     2238.58     2217.40     25.23 o 
   8   6   4      588.54      592.61     10.04 o 
   9   6   4      717.93      741.46     13.72 o 
 -11   7   4       68.57       69.13      5.17 o 
 -10   7   4      309.46      299.12      8.97 o 
  -9   7   4      823.83      823.24     13.54 o 
  -8   7   4      803.07      826.49     11.51 o 
  -7   7   4       30.42       42.67      2.57 o 
  -6   7   4      798.79      802.56     10.69 o 
  -5   7   4     1114.56     1072.72     11.56 o 
  -4   7   4     2053.26     2140.48     20.22 o 
  -3   7   4      661.74      758.65      9.68 o 
  -2   7   4     1330.96     1258.29     14.15 o 
  -1   7   4      538.71      517.06      7.12 o 
   0   7   4      467.24      406.83      6.02 o 
   1   7   4      746.56      718.45      7.81 o 
   2   7   4        3.12        3.05      0.94 o 
   3   7   4       31.00       38.50      2.08 o 
   4   7   4       64.62       61.63      3.50 o 
   5   7   4     1692.70     1662.52     21.16 o 
   6   7   4       44.59       48.10      2.93 o 
   7   7   4      214.19      205.22      5.41 o 
   8   7   4       69.88       68.85      3.76 o 
   9   7   4      296.62      307.55      8.31 o 
 -11   8   4      498.58      527.00     12.87 o 
 -10   8   4     1164.72     1159.78     20.62 o 
  -9   8   4       76.54       80.09      4.45 o 
  -8   8   4      251.89      235.74      5.48 o 
  -7   8   4     3156.17     3164.60     32.66 o 
  -6   8   4      264.40      257.70      5.22 o 
  -5   8   4     1412.53     1393.03     17.13 o 
  -4   8   4      296.63      300.94      4.65 o 
  -3   8   4        2.98        2.09      1.05 o 
  -2   8   4      222.96      216.99      4.34 o 
  -1   8   4     2881.97     2928.64     29.47 o 
   0   8   4     1566.53     1654.62     17.87 o 
   1   8   4     2477.44     2496.68     22.79 o 
   2   8   4      602.19      606.22     10.52 o 
   3   8   4      158.01      157.24      3.70 o 
   4   8   4      247.37      237.06      5.27 o 
   5   8   4     7355.53     7307.27     78.29 o 
   6   8   4       93.61       97.57      4.80 o 
   7   8   4      521.55      500.89      9.72 o 
   8   8   4       26.43       23.32      2.75 o 
   9   8   4     1287.64     1286.14     22.38 o 
 -10   9   4     1014.35     1027.00     20.42 o 
  -9   9   4       77.48       67.93      5.83 o 
  -8   9   4      995.98     1037.86     18.74 o 
  -7   9   4     1549.85     1479.55     20.01 o 
  -6   9   4      340.87      354.64      7.50 o 
  -5   9   4     2326.22     2349.20     27.92 o 
  -4   9   4     1951.32     1992.29     21.61 o 
  -3   9   4      203.88      252.45      5.00 o 
  -2   9   4       29.79       29.11      2.00 o 
  -1   9   4     3022.89     3126.44     31.59 o 
   0   9   4     3613.82     3611.75     35.86 o 
   1   9   4       27.62       38.14      2.01 o 
   2   9   4       60.98       64.60      3.62 o 
   3   9   4      429.48      411.63      7.87 o 
   4   9   4      823.48      802.74     14.68 o 
   5   9   4       95.38       99.14      4.88 o 
   6   9   4       86.50       86.57      5.10 o 
   7   9   4       18.16       12.28      2.74 o 
   8   9   4       95.93       98.80      5.75 o 
 -10  10   4        0.56        1.70      2.36 o 
  -9  10   4      279.49      284.31      8.90 o 
  -8  10   4     3553.97     3504.56     48.60 o 
  -7  10   4       21.75       17.22      2.41 o 
  -6  10   4      477.19      435.66      9.65 o 
  -5  10   4       29.56       33.41      2.71 o 
  -4  10   4      112.53      128.53      3.76 o 
  -3  10   4      398.05      388.21      6.63 o 
  -2  10   4      960.64      947.37     12.01 o 
  -1  10   4      849.54      799.79     10.57 o 
   0  10   4     4264.37     4269.50     42.16 o 
   1  10   4       73.98       78.17      3.54 o 
   2  10   4       26.16       33.78      2.67 o 
   3  10   4      647.52      646.27     10.90 o 
   4  10   4     2881.17     2905.68     40.28 o 
   5  10   4      294.45      276.42     15.25 o 
   6  10   4      178.43      171.81      6.54 o 
   7  10   4      511.33      505.85     12.09 o 
   8  10   4      209.75      205.98     11.67 o 
  -9  11   4     1551.25     1575.08     26.33 o 
  -8  11   4      106.12      115.76      5.75 o 
  -7  11   4      577.57      571.53     12.68 o 
  -6  11   4      648.31      640.85     25.48 o 
  -5  11   4     1261.07     1322.38     18.21 o 
  -4  11   4      122.50      109.04      3.62 o 
  -3  11   4     1464.71     1551.29     18.00 o 
  -2  11   4     1552.08     1477.55     17.25 o 
  -1  11   4      186.03      194.92      5.26 o 
   0  11   4      604.42      559.19      8.41 o 
   1  11   4     4087.99     4029.10     45.76 o 
   2  11   4      120.44      116.46      4.32 o 
   3  11   4       12.45       16.42      2.34 o 
   4  11   4       30.46       30.46      4.33 o 
   5  11   4     1087.91     1054.16     18.86 o 
   6  11   4      317.88      293.31      8.81 o 
   7  11   4       14.01       15.71      3.12 o 
   8  11   4       40.41       38.25      4.33 o 
  -9  12   4        0.49        0.06      4.47 o 
  -8  12   4      653.06      631.62     15.64 o 
  -7  12   4      344.97      348.27     11.56 o 
  -6  12   4       31.37       25.10      3.16 o 
  -5  12   4      250.23      235.79      7.35 o 
  -4  12   4       83.42       82.44      3.40 o 
  -3  12   4      258.50      256.05      5.61 o 
  -2  12   4      540.14      540.78      8.56 o 
  -1  12   4     1507.41     1508.12     17.72 o 
   0  12   4       13.70       16.89      2.27 o 
   1  12   4       50.24       55.27      3.50 o 
   2  12   4      378.93      361.40      7.82 o 
   3  12   4      190.07      204.81      6.97 o 
   4  12   4      219.64      228.08      7.59 o 
   5  12   4      473.92      462.14     11.24 o 
   6  12   4      133.17      120.74      7.11 o 
   7  12   4       83.97       86.47      5.71 o 
  -8  13   4     1363.39     1431.89     31.22 o 
  -7  13   4        4.03        1.21      2.76 o 
  -6  13   4       48.60       44.76      5.30 o 
  -5  13   4      139.03      123.47      5.60 o 
  -4  13   4     4350.41     4326.98     49.56 o 
  -3  13   4       20.40       18.20      2.43 o 
  -2  13   4     1199.12     1116.19     16.41 o 
  -1  13   4       10.79       26.52      5.60 o 
   0  13   4     2073.29     1987.91     37.39 o 
   1  13   4       60.92       56.66     11.77 o 
   2  13   4      564.67      558.91     12.48 o 
   3  13   4       34.75       39.01      4.90 o 
   4  13   4      872.66      888.39     27.53 o 
   5  13   4        6.91        7.75      3.96 o 
   6  13   4       55.44       59.85     12.68 o 
  -7  14   4       27.43       30.10      7.13 o 
  -6  14   4      241.13      231.86     10.32 o 
  -5  14   4        0.84        8.32      3.36 o 
  -4  14   4       27.06       31.20      3.49 o 
  -3  14   4       12.02        8.29      2.09 o 
  -2  14   4       78.67       68.86      4.08 o 
  -1  14   4     1269.70     1172.94     20.48 o 
   0  14   4       68.99       65.50      4.88 o 
   1  14   4      820.42      819.30     20.01 o 
   2  14   4       52.91       47.86      4.40 o 
   3  14   4     1360.74     1413.46     30.38 o 
   4  14   4       75.26       74.13      6.73 o 
   5  14   4      522.07      525.29     16.52 o 
  -6  15   4      947.66     1001.55     38.62 o 
  -5  15   4      197.77      195.11      9.47 o 
  -4  15   4      189.03      202.40      7.42 o 
  -3  15   4      625.08      603.07     11.34 o 
  -2  15   4      987.54      954.82     18.02 o 
  -1  15   4       39.23       25.55      4.48 o 
   0  15   4        9.60       10.64      2.79 o 
   1  15   4     1916.34     1921.73     30.64 o 
   2  15   4       51.37       46.39      4.54 o 
   3  15   4      147.80      148.35      8.68 o 
   4  15   4       81.98       86.20      7.42 o 
  -5  16   4        0.07        4.65      5.15 o 
  -4  16   4      331.13      360.98     12.85 o 
  -3  16   4       27.96       26.00      3.52 o 
  -2  16   4        5.02        7.64      3.43 o 
  -1  16   4       71.91       81.10      5.72 o 
   0  16   4     1029.03     1066.33     20.35 o 
   1  16   4      277.40      286.52      9.45 o 
   3  16   4       45.44       51.07      6.14 o 
  -3  17   4       37.50       42.78      8.71 o 
  -2  17   4       20.01       19.48      3.64 o 
  -1  17   4     2290.84     2319.62     36.19 o 
   0  17   4      415.18      419.64     11.74 o 
   1  17   4        2.99        4.39      2.66 o 
 -11   0   5        3.19        2.79      3.73 o 
  -9   0   5        3.66        5.43      2.49 o 
  -7   0   5        1.64        5.83      2.34 o 
  -5   0   5     8822.30     9542.74    100.36 o 
  -3   0   5    16505.31    17046.60    205.81 o 
  -1   0   5    11586.59    11517.86    129.33 o 
   1   0   5     6991.61     6733.53     84.16 o 
   3   0   5      764.55      675.15     10.96 o 
   5   0   5      579.76      577.68     11.16 o 
   7   0   5      488.20      464.66     19.81 o 
   9   0   5      470.90      450.55     14.89 o 
 -12   1   5      303.69      306.66      8.10 o 
 -11   1   5     2564.25     2554.81     26.70 o 
 -10   1   5      710.76      729.35     10.29 o 
  -9   1   5      408.72      402.69      6.76 o 
  -8   1   5      586.98      551.08      7.12 o 
  -7   1   5     3224.18     3243.36     26.12 o 
  -6   1   5    10017.22    10009.88     74.66 o 
  -5   1   5      340.51      339.72      4.49 o 
  -4   1   5       14.48       10.13      1.47 o 
  -3   1   5     1090.47     1159.60     10.52 o 
  -2   1   5     3970.33     3935.71     34.19 o 
  -1   1   5     6546.91     6634.08     52.40 o 
   0   1   5        4.34        4.08      0.71 o 
   1   1   5     2751.58     2751.61     24.51 o 
   2   1   5      254.19      259.49      3.55 o 
   3   1   5     2579.21     2438.32     22.66 o 
   4   1   5       13.84       13.22      1.04 o 
   5   1   5     1803.07     1784.63     16.53 o 
   6   1   5      262.90      284.81      5.04 o 
   7   1   5      159.79      158.63      5.52 o 
   8   1   5       62.85       48.07      3.74 o 
   9   1   5       28.23       37.07      3.63 o 
  10   1   5     1227.93     1247.13     20.73 o 
 -12   2   5       12.29       13.05      2.76 o 
 -11   2   5      193.46      202.35      5.35 o 
 -10   2   5      199.50      198.33      7.25 o 
  -9   2   5      298.96      281.00      5.55 o 
  -8   2   5      224.02      219.80      4.95 o 
  -7   2   5        0.50        5.66      2.27 o 
  -6   2   5       86.86       99.07      2.47 o 
  -5   2   5      133.58      162.67      2.92 o 
  -4   2   5     2626.23     2696.16     24.47 o 
  -3   2   5     3103.72     3132.42     33.91 o 
  -2   2   5     4485.98     4475.95     38.61 o 
  -1   2   5       54.47       67.29      2.56 o 
   0   2   5     1686.52     1564.47     15.17 o 
   1   2   5       35.40       24.98      1.80 o 
   2   2   5     5324.28     5303.27     42.55 o 
   3   2   5      205.72      175.48      3.12 o 
   4   2   5      928.42      898.72      9.93 o 
   5   2   5        9.82       11.14      1.94 o 
   6   2   5     3359.99     3470.28     33.13 o 
   7   2   5      469.13      452.08      8.24 o 
   8   2   5      448.58      460.73     12.13 o 
   9   2   5      166.90      151.01      7.36 o 
  10   2   5      220.23      211.06      7.43 o 
 -12   3   5      357.65      366.49     10.59 o 
 -11   3   5     2016.61     1992.50     21.96 o 
 -10   3   5      278.77      284.46      6.02 o 
  -9   3   5     2690.16     2664.94     26.70 o 
  -8   3   5        0.02        3.04      1.14 o 
  -7   3   5     1803.06     1802.43     18.32 o 
  -6   3   5     1692.80     1584.04     14.73 o 
  -5   3   5     3281.09     3250.35     29.34 o 
  -4   3   5     2118.44     2024.28     18.99 o 
  -3   3   5     3274.62     3349.17     32.27 o 
  -2   3   5     4568.09     4773.59     43.67 o 
  -1   3   5       88.63       84.97      1.98 o 
   0   3   5      298.04      374.04      7.24 o 
   1   3   5      137.91      118.73      2.65 o 
   2   3   5     1032.41     1044.39      9.84 o 
   3   3   5      344.84      356.00      4.94 o 
   4   3   5       22.95       14.45      1.31 o 
   5   3   5       10.01       19.50      1.55 o 
   6   3   5     2050.48     1956.90     22.18 o 
   7   3   5       63.78       63.10      3.07 o 
   8   3   5       55.55       70.20      4.54 o 
   9   3   5       26.62       33.31      3.56 o 
  10   3   5      642.05      653.90     13.65 o 
 -12   4   5      154.08      160.13      7.35 o 
 -11   4   5       31.61       28.04      2.58 o 
 -10   4   5      570.53      570.82      8.90 o 
  -9   4   5       99.49      110.16      3.32 o 
  -8   4   5       95.95       98.96      3.96 o 
  -7   4   5      894.50      880.45     11.54 o 
  -6   4   5      227.78      217.85      3.95 o 
  -5   4   5      855.27      816.61      9.24 o 
  -4   4   5      342.86      349.50      5.40 o 
  -3   4   5    11150.03    11282.57    104.87 o 
  -2   4   5     3528.81     3554.65     31.26 o 
  -1   4   5        2.26        5.84      1.89 o 
   0   4   5      989.23      960.35      9.83 o 
   1   4   5    12917.04    12876.12    199.02 o 
   2   4   5     4702.60     4806.05     51.84 o 
   3   4   5     2486.71     2549.79     26.38 o 
   4   4   5     1164.43     1168.03     12.68 o 
   5   4   5      119.55      124.44      3.72 o 
   6   4   5     1181.40     1218.49     15.39 o 
   7   4   5     1630.30     1661.23     20.03 o 
   8   4   5      451.54      470.41      9.07 o 
   9   4   5       53.32       59.34      4.41 o 
 -11   5   5      109.88      110.89      5.15 o 
 -10   5   5     1270.83     1242.80     16.38 o 
  -9   5   5     1344.71     1285.10     16.20 o 
  -8   5   5     2632.97     2616.55     28.01 o 
  -7   5   5      203.12      205.59      4.75 o 
  -6   5   5     1194.10     1191.65     12.73 o 
  -5   5   5      894.34      892.52     15.15 o 
  -4   5   5     5826.85     5698.48     62.61 o 
  -3   5   5      165.02      167.10      3.88 o 
  -2   5   5      437.80      485.93      6.42 o 
  -1   5   5      659.75      730.10      8.65 o 
   0   5   5     6852.36     7249.57     67.45 o 
   1   5   5      184.71      216.55      4.15 o 
   2   5   5      472.31      500.72      7.08 o 
   3   5   5     1898.70     1952.56     21.07 o 
   4   5   5      568.00      557.95      7.46 o 
   5   5   5       15.49       21.09      1.96 o 
   6   5   5       59.84       64.39      3.24 o 
   7   5   5       32.37       40.76      2.87 o 
   8   5   5      668.11      686.18     13.44 o 
   9   5   5      114.84      108.18      5.68 o 
 -11   6   5       34.94       27.56      3.67 o 
 -10   6   5      780.87      826.35     13.76 o 
  -9   6   5        5.52        3.47      1.67 o 
  -8   6   5     2497.61     2405.59     73.12 o 
  -7   6   5       38.09       26.42      2.32 o 
  -6   6   5      273.52      274.14      5.02 o 
  -5   6   5     2609.90     2630.49     24.55 o 
  -4   6   5      548.69      601.04      7.35 o 
  -3   6   5      649.66      641.03      7.55 o 
  -2   6   5     2758.70     2861.21     25.81 o 
  -1   6   5     1612.26     1498.18     14.49 o 
   0   6   5     1551.33     1497.91     14.46 o 
   1   6   5     2554.60     2585.03     23.47 o 
   2   6   5     3205.84     3104.45     34.66 o 
   3   6   5     1946.98     1938.55     26.13 o 
   4   6   5     2775.60     2771.88     26.52 o 
   5   6   5      649.37      652.63      9.77 o 
   6   6   5      886.38      870.98     12.25 o 
   7   6   5       53.45       51.31      3.21 o 
   8   6   5       92.63       83.37      4.73 o 
   9   6   5      336.07      364.54      9.14 o 
 -11   7   5       82.13       82.20      6.82 o 
 -10   7   5        2.91        3.34      1.44 o 
  -9   7   5      478.89      485.59     18.27 o 
  -8   7   5       15.67       13.90      1.90 o 
  -7   7   5      540.66      589.24      9.00 o 
  -6   7   5      247.57      271.73      5.40 o 
  -5   7   5     1501.94     1633.70     19.67 o 
  -4   7   5     1121.10     1110.02     11.84 o 
  -3   7   5     1428.12     1526.80     15.09 o 
  -2   7   5      343.14      331.80      4.67 o 
  -1   7   5      876.65      884.44      9.41 o 
   0   7   5      402.92      379.61      5.01 o 
   1   7   5     2088.50     2209.92     20.53 o 
   2   7   5      882.43      923.82     12.63 o 
   3   7   5      400.57      422.34      6.67 o 
   4   7   5      131.26      128.21      3.63 o 
   5   7   5       61.93       58.75      3.16 o 
   6   7   5       45.67       51.67      3.12 o 
   7   7   5      585.36      562.86      9.66 o 
   8   7   5       10.17        8.37      2.06 o 
   9   7   5      681.92      689.90     17.02 o 
 -11   8   5       15.66        9.67      3.77 o 
 -10   8   5     1184.64     1157.32     22.34 o 
  -9   8   5       85.67       82.20      3.88 o 
  -8   8   5       74.46       77.77      3.59 o 
  -7   8   5       38.10       44.04      2.72 o 
  -6   8   5     1474.42     1471.00     17.06 o 
  -5   8   5     1081.94     1170.45     12.68 o 
  -4   8   5     1842.75     1868.36     20.49 o 
  -3   8   5      719.91      727.34      9.75 o 
  -2   8   5     1743.21     1798.38     19.63 o 
  -1   8   5      308.07      261.34      5.97 o 
   0   8   5     6756.83     6576.01     62.53 o 
   1   8   5      610.44      625.89     10.09 o 
   2   8   5       23.19       23.80      2.74 o 
   3   8   5       85.50       84.94      2.92 o 
   4   8   5     2544.33     2544.59     34.47 o 
   5   8   5       28.21       36.11      2.90 o 
   6   8   5       13.42       13.08      2.12 o 
   7   8   5      554.99      564.09     10.68 o 
   8   8   5      425.01      420.20     10.97 o 
 -10   9   5      260.54      287.02      9.14 o 
  -9   9   5      832.51      850.70     16.91 o 
  -8   9   5      312.35      334.60      7.83 o 
  -7   9   5      444.90      453.75      9.07 o 
  -6   9   5     3084.01     3089.05     50.26 o 
  -5   9   5     2327.56     2381.87     25.61 o 
  -4   9   5       63.99       60.17      2.86 o 
  -3   9   5      628.31      630.28      9.00 o 
  -2   9   5     1335.48     1386.92     16.08 o 
  -1   9   5        6.03        6.32      1.31 o 
   0   9   5      185.99      196.29      4.73 o 
   1   9   5      231.65      250.91      5.98 o 
   2   9   5      180.69      187.00      5.14 o 
   3   9   5      191.91      200.94      6.38 o 
   4   9   5        7.47        2.42      1.90 o 
   5   9   5       12.51       13.06      2.49 o 
   6   9   5      326.28      317.66      9.53 o 
   7   9   5     1256.15     1184.57     20.88 o 
   8   9   5        4.75        5.25      2.56 o 
 -10  10   5      216.53      228.40     13.31 o 
  -9  10   5      222.35      233.15      9.95 o 
  -8  10   5        9.25        8.51      2.73 o 
  -7  10   5      271.45      281.70      7.10 o 
  -6  10   5        2.59        4.35      1.61 o 
  -5  10   5     3776.53     3749.33     38.26 o 
  -4  10   5      264.87      299.38      5.94 o 
  -3  10   5      367.67      345.83      6.31 o 
  -2  10   5      562.58      609.28      8.97 o 
  -1  10   5     2241.15     2325.56     24.85 o 
   0  10   5      123.13      133.89      3.64 o 
   1  10   5      554.33      535.22      9.59 o 
   2  10   5      372.03      378.43      8.90 o 
   3  10   5     2100.75     2052.17     26.07 o 
   4  10   5       56.28       58.41      4.40 o 
   5  10   5     2855.55     2885.41     71.30 o 
   6  10   5       56.72       57.23      4.49 o 
   7  10   5      162.93      151.45      6.55 o 
   8  10   5       84.39       77.63      5.72 o 
  -9  11   5       48.26       42.71      4.47 o 
  -8  11   5     1083.11     1102.47     20.25 o 
  -7  11   5       61.87       66.77      6.47 o 
  -6  11   5      358.88      326.54      7.59 o 
  -5  11   5       10.86       12.91      2.17 o 
  -4  11   5     3371.91     3287.95     34.22 o 
  -3  11   5        9.84        7.51      1.66 o 
  -2  11   5      286.09      259.07      5.45 o 
  -1  11   5      942.70      874.89     14.96 o 
   0  11   5     1162.78     1225.74     17.24 o 
   1  11   5        0.15        3.53      1.77 o 
   2  11   5       31.45       31.95      3.26 o 
   3  11   5      634.43      604.57     16.04 o 
   4  11   5      185.35      179.74      8.24 o 
   5  11   5      215.71      209.92     15.88 o 
   6  11   5      202.21      185.39      7.16 o 
   7  11   5        2.36        0.85      2.88 o 
  -9  12   5       48.93       53.55      4.93 o 
  -8  12   5        7.59        6.81      2.73 o 
  -7  12   5        1.46       -0.79      2.24 o 
  -6  12   5      214.57      195.01      7.63 o 
  -5  12   5      150.41      130.66      7.32 o 
  -4  12   5       66.07       58.23      3.21 o 
  -3  12   5      217.09      260.94      5.74 o 
  -2  12   5      233.44      219.29      5.19 o 
  -1  12   5        1.42        2.70      1.94 o 
   0  12   5     2477.78     2335.67     29.08 o 
   1  12   5      441.14      428.83      9.60 o 
   2  12   5      361.93      346.91      7.89 o 
   3  12   5      833.42      820.62     16.04 o 
   4  12   5     1980.36     2014.36     44.84 o 
   5  12   5       51.73       51.17      5.87 o 
   6  12   5        2.83        2.82      2.36 o 
  -8  13   5       78.95       78.63      7.28 o 
  -7  13   5        2.73        6.13      2.41 o 
  -6  13   5      192.02      197.02      6.10 o 
  -5  13   5     1392.09     1410.63     19.85 o 
  -4  13   5        4.32        4.07      1.78 o 
  -3  13   5     1051.02     1113.77     14.66 o 
  -2  13   5       15.61       18.61      2.10 o 
  -1  13   5        1.81        0.62      1.89 o 
   0  13   5       38.37       31.08      2.96 o 
   1  13   5     1878.70     1942.03     25.56 o 
   2  13   5       31.51       29.27      2.94 o 
   3  13   5      867.73      849.97     26.40 o 
   4  13   5       16.03       21.17      3.24 o 
   5  13   5      184.11      181.84      7.29 o 
   6  13   5      124.48      141.81     11.88 o 
  -7  14   5        0.12       -0.87      2.93 o 
  -6  14   5       90.67       95.56      8.12 o 
  -5  14   5       99.05       97.83      5.40 o 
  -4  14   5       33.20       40.23      3.99 o 
  -3  14   5        1.76        2.82      2.02 o 
  -2  14   5      138.56      137.17      6.09 o 
  -1  14   5        0.80        1.33      2.26 o 
   0  14   5      471.68      447.96     29.31 o 
   1  14   5       81.38       76.55      6.98 o 
   2  14   5      878.00      854.24     17.04 o 
   3  14   5      777.90      789.61     20.73 o 
   4  14   5      595.62      612.20     17.93 o 
   5  14   5      123.30      111.13      8.54 o 
  -6  15   5        8.26        8.32      3.64 o 
  -5  15   5       13.74       12.26      4.36 o 
  -4  15   5     1239.13     1257.22     21.87 o 
  -3  15   5      103.64      110.96      4.95 o 
  -2  15   5      142.28      144.95      6.52 o 
  -1  15   5      991.04     1004.02     19.04 o 
   0  15   5      705.78      696.47     15.25 o 
   1  15   5      385.93      371.72     10.59 o 
   2  15   5       28.34       30.42      5.74 o 
   3  15   5      273.12      308.34     12.46 o 
   4  15   5       95.97      105.31      8.39 o 
  -5  16   5      217.43      240.05     11.00 o 
  -4  16   5        0.88        1.39      2.39 o 
  -3  16   5       37.06       39.60      4.25 o 
  -2  16   5       77.41       69.92      5.41 o 
  -1  16   5      212.97      221.42      8.23 o 
   0  16   5        7.40       10.02      3.04 o 
   1  16   5      393.96      410.63     14.00 o 
   2  16   5        0.89       -1.58      2.80 o 
  -2  17   5      494.43      500.81     13.03 o 
  -1  17   5        3.05        4.21      2.90 o 
 -12   0   6       25.53       26.14      4.62 o 
 -10   0   6        4.94        8.70      2.93 o 
  -8   0   6       27.57       24.32      2.17 o 
  -6   0   6      149.22      107.02      3.38 o 
  -4   0   6      816.34      790.84     14.24 o 
  -2   0   6     5373.36     5326.79     64.85 o 
   0   0   6     6123.25     6292.27     66.61 o 
   2   0   6     8133.83     8076.53    257.46 o 
   4   0   6     2488.01     2493.76     33.74 o 
   6   0   6        4.72       16.61      9.80 o 
   8   0   6        0.99        3.94      2.93 o 
 -12   1   6      793.06      805.84     20.48 o 
 -11   1   6      784.76      782.35     13.64 o 
 -10   1   6        0.69        0.42      1.69 o 
  -9   1   6        5.56        7.29      1.46 o 
  -8   1   6        1.06        1.42      1.04 o 
  -7   1   6     3926.80     3977.96     31.51 o 
  -6   1   6      710.39      755.50      7.68 o 
  -5   1   6      908.65      942.52      9.45 o 
  -4   1   6     2203.64     2197.94     18.99 o 
  -3   1   6       34.39       60.44      3.34 o 
  -2   1   6     3370.72     3282.64     32.01 o 
  -1   1   6      317.02      382.90      4.52 o 
   0   1   6     6499.82     6284.62     93.70 o 
   1   1   6     3128.14     3236.59     28.85 o 
   2   1   6      249.41      243.41      3.57 o 
   3   1   6       25.13       21.78      1.42 o 
   4   1   6      824.48      808.51      8.23 o 
   5   1   6     1937.40     1950.81     18.39 o 
   6   1   6     1127.93     1081.16     16.32 o 
   7   1   6       76.34       59.54      4.79 o 
   8   1   6      140.95      124.79      5.43 o 
   9   1   6      786.18      829.78     15.59 o 
 -12   2   6      178.71      175.09      6.23 o 
 -11   2   6       33.65       27.63      3.16 o 
 -10   2   6        3.27        2.75      1.64 o 
  -9   2   6      314.02      321.89      5.95 o 
  -8   2   6       81.84       86.61      2.80 o 
  -7   2   6     1015.80      999.38      9.82 o 
  -6   2   6     1162.14     1234.51     13.20 o 
  -5   2   6        7.55        9.16      0.98 o 
  -4   2   6     1031.70      982.23     10.56 o 
  -3   2   6     5668.67     5574.49     52.46 o 
  -2   2   6      191.23      152.40      2.90 o 
  -1   2   6     3569.15     3587.87     31.59 o 
   0   2   6     1173.12     1138.20     11.40 o 
   1   2   6     6337.83     6171.04    126.28 o 
   2   2   6      740.21      698.51      7.36 o 
   3   2   6     4805.49     4892.18     39.95 o 
   4   2   6       42.31       39.81      2.12 o 
   5   2   6     1551.98     1574.97     15.51 o 
   6   2   6      166.33      185.75      4.42 o 
   7   2   6      958.42      994.57     16.32 o 
   8   2   6        5.84        6.00      2.26 o 
   9   2   6       25.45       23.02      3.30 o 
 -12   3   6       34.44       35.51      3.56 o 
 -11   3   6      390.93      381.09      8.95 o 
 -10   3   6     1735.39     1765.35     21.32 o 
  -9   3   6     1191.88     1249.10     13.42 o 
  -8   3   6      270.45      276.40      4.82 o 
  -7   3   6     1095.92     1064.04     11.94 o 
  -6   3   6     1526.72     1584.60     16.10 o 
  -5   3   6     1235.30     1235.66     12.93 o 
  -4   3   6     2143.14     2103.26     21.92 o 
  -3   3   6      163.38      163.22      3.20 o 
  -2   3   6       24.62       26.10      2.24 o 
  -1   3   6       12.62       14.84      1.54 o 
   0   3   6       69.37       82.19      2.95 o 
   1   3   6     1822.38     1721.49     15.32 o 
   2   3   6     1072.72     1076.69     13.60 o 
   3   3   6      138.22      139.02      3.25 o 
   4   3   6     1455.37     1430.39     15.11 o 
   5   3   6     2147.26     2111.79     21.18 o 
   6   3   6     1701.53     1657.14     19.62 o 
   7   3   6      343.32      375.59      7.69 o 
   8   3   6      775.05      796.70     14.61 o 
   9   3   6      310.38      313.90      8.91 o 
 -12   4   6      119.04      134.17      8.38 o 
 -11   4   6       80.08       86.90      4.88 o 
 -10   4   6      171.46      162.03      4.94 o 
  -9   4   6     2048.07     2110.43     21.87 o 
  -8   4   6     5973.43     5886.90     57.46 o 
  -7   4   6      325.32      328.02      6.29 o 
  -6   4   6      580.70      574.05      7.50 o 
  -5   4   6      120.38      130.96      3.07 o 
  -4   4   6     5289.72     5236.03     50.01 o 
  -3   4   6     2324.52     2375.44     22.05 o 
  -2   4   6     2079.48     2089.91     19.59 o 
  -1   4   6     2203.97     2202.75     20.46 o 
   0   4   6      136.21      148.69      3.10 o 
   1   4   6     6530.05     6730.63     57.97 o 
   2   4   6    13356.42    13749.51    116.38 o 
   3   4   6     2480.71     2503.28     23.92 o 
   4   4   6        0.65        3.77      1.14 o 
   5   4   6     1428.21     1452.07     15.68 o 
   6   4   6     1870.21     1791.18     26.78 o 
   7   4   6      357.93      384.80      7.56 o 
   8   4   6      133.15      138.37      5.73 o 
   9   4   6      108.65       87.13      5.40 o 
 -11   5   6      229.29      250.69      7.39 o 
 -10   5   6      181.21      195.94      6.39 o 
  -9   5   6     1381.82     1290.16     18.69 o 
  -8   5   6      695.94      680.52     10.22 o 
  -7   5   6       44.92       41.56      2.61 o 
  -6   5   6        9.65       10.52      1.42 o 
  -5   5   6     2249.93     2272.25     23.81 o 
  -4   5   6      689.20      692.27      8.29 o 
  -3   5   6      173.48      176.56      3.41 o 
  -2   5   6      495.01      496.96      6.35 o 
  -1   5   6       78.39       82.70      2.24 o 
   0   5   6        0.84        1.63      0.76 o 
   1   5   6      105.06      125.76      2.77 o 
   2   5   6      536.09      553.10      7.24 o 
   3   5   6     3963.37     3964.62     36.30 o 
   4   5   6      500.87      476.82      7.00 o 
   5   5   6      559.11      531.71      8.67 o 
   6   5   6      227.52      205.44      5.21 o 
   7   5   6     1161.53     1164.25     15.67 o 
   8   5   6      314.07      302.53      9.44 o 
   9   5   6      281.01      282.91      8.51 o 
 -11   6   6      508.92      530.68     20.42 o 
 -10   6   6      216.96      217.80      6.46 o 
  -9   6   6      122.50      101.58      3.88 o 
  -8   6   6       16.56       17.40      2.04 o 
  -7   6   6     1591.22     1582.23     18.44 o 
  -6   6   6     1415.14     1403.44     20.75 o 
  -5   6   6       55.43       48.15      3.38 o 
  -4   6   6     1439.25     1460.32     16.18 o 
  -3   6   6     8652.83     8668.83     80.99 o 
  -2   6   6     2992.12     3002.33     29.86 o 
  -1   6   6     2502.29     2406.78     24.38 o 
   0   6   6     3996.85     4020.40     38.90 o 
   1   6   6      950.35      907.94     12.01 o 
   2   6   6     2381.36     2442.40     32.77 o 
   3   6   6      293.74      266.52      5.76 o 
   4   6   6     1534.26     1497.75     16.06 o 
   5   6   6       15.09       16.08      1.91 o 
   6   6   6        4.69        6.10      1.71 o 
   7   6   6      838.77      835.54     12.60 o 
   8   6   6      160.10      165.79      6.04 o 
 -11   7   6       78.67       73.53      5.40 o 
 -10   7   6      151.80      154.30      4.95 o 
  -9   7   6      288.04      272.48      6.89 o 
  -8   7   6       37.88       47.75      4.86 o 
  -7   7   6        1.00        0.68      1.30 o 
  -6   7   6       55.44       62.64      2.99 o 
  -5   7   6      224.78      208.99      7.67 o 
  -4   7   6     1379.65     1440.55     14.81 o 
  -3   7   6      371.59      367.61      5.40 o 
  -2   7   6        6.77        7.01      1.09 o 
  -1   7   6       72.62       82.20      2.48 o 
   0   7   6       78.77       88.90      3.56 o 
   1   7   6     1062.39     1104.86     13.18 o 
   2   7   6       14.77       14.44      2.28 o 
   3   7   6      206.06      191.58      6.99 o 
   4   7   6       36.34       37.64      2.42 o 
   5   7   6      389.16      378.39      7.24 o 
   6   7   6       40.48       44.12      2.96 o 
   7   7   6      228.26      241.30      6.11 o 
   8   7   6      313.36      347.93      8.84 o 
 -11   8   6       14.72        9.02      6.14 o 
 -10   8   6      112.03      117.69      5.94 o 
  -9   8   6        1.59       -1.24      1.73 o 
  -8   8   6     1543.10     1557.73     21.41 o 
  -7   8   6      408.08      426.70      8.73 o 
  -6   8   6       98.74       92.10      6.67 o 
  -5   8   6     3482.41     3495.25     35.68 o 
  -4   8   6     1848.09     1760.76     19.78 o 
  -3   8   6      786.45      810.60     10.74 o 
  -2   8   6      135.64      128.52      3.53 o 
  -1   8   6     7692.46     7710.97     73.13 o 
   0   8   6       98.42       92.37      2.92 o 
   1   8   6       11.12       13.89      1.92 o 
   2   8   6      894.95      895.79     13.47 o 
   3   8   6     1736.26     1731.55     25.97 o 
   4   8   6       45.11       35.67      4.20 o 
   5   8   6      315.02      324.95     10.70 o 
   6   8   6     1122.90     1079.78     19.29 o 
   7   8   6      145.25      134.00      6.09 o 
   8   8   6        0.77        0.04      2.26 o 
 -10   9   6      128.91      138.61      8.58 o 
  -9   9   6       19.36       16.77      2.67 o 
  -8   9   6      642.23      668.98     14.81 o 
  -7   9   6      515.18      516.70      9.93 o 
  -6   9   6        5.75       11.38      1.91 o 
  -5   9   6       70.46       81.69      3.42 o 
  -4   9   6     2289.83     2374.34     25.58 o 
  -3   9   6        0.28       -0.45      1.25 o 
  -2   9   6       43.78       40.32      2.42 o 
  -1   9   6      230.06      239.97      4.94 o 
   0   9   6       15.59       13.63      2.29 o 
   1   9   6      740.77      770.04     12.22 o 
   2   9   6      152.39      140.78      4.65 o 
   3   9   6       30.60       39.98      3.09 o 
   4   9   6      525.67      488.52     19.95 o 
   5   9   6      871.57      889.02     16.77 o 
   6   9   6      199.54      191.70      7.16 o 
   7   9   6       13.81       13.05      2.89 o 
 -10  10   6      415.36      447.10     12.04 o 
  -9  10   6       16.67       20.99      3.43 o 
  -8  10   6      403.59      406.37      9.04 o 
  -7  10   6       16.38        9.63      2.11 o 
  -6  10   6     3616.52     3534.37     41.35 o 
  -5  10   6      260.41      223.77      5.25 o 
  -4  10   6     1602.19     1434.08     17.25 o 
  -3  10   6      725.77      699.63     10.70 o 
  -2  10   6     2074.19     1976.69     21.98 o 
  -1  10   6       76.17       86.01      4.52 o 
   0  10   6     2278.49     2330.61     29.73 o 
   1  10   6       15.53       21.50      2.42 o 
   2  10   6       11.45       11.75      2.07 o 
   3  10   6       41.25       37.27      3.12 o 
   4  10   6     2939.49     2882.48     50.69 o 
   5  10   6       49.15       36.08      5.31 o 
   6  10   6       29.88       30.42      3.64 o 
   7  10   6        1.77        1.99      2.26 o 
  -9  11   6     1398.36     1468.09     25.36 o 
  -8  11   6        3.95        5.74      3.31 o 
  -7  11   6       57.21       39.83     12.65 o 
  -6  11   6        8.24        7.20      2.03 o 
  -5  11   6     1124.32     1111.71     16.44 o 
  -4  11   6      681.59      643.84      9.91 o 
  -3  11   6        5.56        2.02      1.41 o 
  -2  11   6        0.10        1.46      1.36 o 
  -1  11   6        5.62       17.98      2.34 o 
   0  11   6     1024.62      964.15     14.79 o 
   1  11   6      413.89      362.71      7.90 o 
   2  11   6       87.81      110.74      5.18 o 
   3  11   6     2062.46     2018.64     30.78 o 
   4  11   6        1.64        4.23      2.36 o 
   5  11   6       24.51       19.03      4.95 o 
   6  11   6        0.42        3.12      2.91 o 
  -9  12   6      536.15      553.56     13.60 o 
  -8  12   6      523.61      521.67     12.83 o 
  -7  12   6       13.74       17.96      2.62 o 
  -6  12   6      151.64      138.90      5.27 o 
  -5  12   6     1020.31     1042.71     16.04 o 
  -4  12   6     2014.62     1886.56     21.96 o 
  -3  12   6       17.96       17.15      2.08 o 
  -2  12   6      439.68      421.00      7.64 o 
  -1  12   6     1744.92     1782.11     23.63 o 
   0  12   6      186.02      191.75      5.86 o 
   1  12   6      174.40      163.27      5.39 o 
   2  12   6      399.09      407.59      8.97 o 
   3  12   6      806.70      781.83     19.58 o 
   4  12   6       15.58       16.61      3.19 o 
   5  12   6      346.34      331.36      9.83 o 
   6  12   6      433.38      429.98     14.56 o 
  -8  13   6      452.59      486.03     20.60 o 
  -7  13   6       32.39       30.58      3.78 o 
  -6  13   6        1.84        2.25      2.06 o 
  -5  13   6       61.30       51.56      3.76 o 
  -4  13   6     1722.36     1728.43     20.78 o 
  -3  13   6      183.79      161.93      4.82 o 
  -2  13   6      920.89      917.02     14.66 o 
  -1  13   6      104.01       78.22      4.37 o 
   0  13   6      699.57      683.69     12.16 o 
   1  13   6       27.46       45.01      4.10 o 
   2  13   6      635.68      583.15     11.31 o 
   3  13   6       65.50       61.37      4.83 o 
   4  13   6      116.47      126.10      6.21 o 
   5  13   6        7.62        5.25      2.56 o 
  -7  14   6      213.15      188.76     13.47 o 
  -6  14   6        0.58        0.86      2.23 o 
  -5  14   6      611.59      611.92     15.02 o 
  -4  14   6      200.95      199.56      7.33 o 
  -3  14   6     1068.16     1069.61     19.62 o 
  -2  14   6        1.08        4.08      2.43 o 
  -1  14   6      779.26      815.53     16.45 o 
   0  14   6      140.14      152.42      6.63 o 
   1  14   6      426.25      433.66     17.35 o 
   2  14   6       13.24       21.80      4.33 o 
   3  14   6      233.20      247.23     19.41 o 
   4  14   6       10.26       10.70      3.92 o 
  -6  15   6       83.39       67.75      6.70 o 
  -5  15   6      594.34      586.05     13.51 o 
  -4  15   6      436.56      438.46     11.30 o 
  -3  15   6       30.78       34.24      3.87 o 
  -2  15   6      955.20      962.19     18.66 o 
  -1  15   6       15.77       20.45      3.42 o 
   0  15   6      125.15      137.62      8.26 o 
   1  15   6      333.62      343.98     10.29 o 
   2  15   6      222.46      243.94     11.09 o 
   3  15   6      670.98      700.25     20.03 o 
  -4  16   6       96.80       84.78      9.31 o 
  -3  16   6       90.62      109.03      6.61 o 
  -2  16   6      295.79      308.52      9.74 o 
  -1  16   6      211.92      197.90      9.92 o 
   0  16   6      408.64      402.92     17.83 o 
   1  16   6       62.07       64.62      5.39 o 
 -11   0   7      145.28      165.33      8.26 o 
  -9   0   7        6.49        4.95      2.52 o 
  -7   0   7     3530.76     3506.75     45.89 o 
  -5   0   7      848.41      848.79     13.95 o 
  -3   0   7     3444.17     3316.33     52.22 o 
  -1   0   7        7.52        6.05      1.02 o 
   1   0   7      430.72      503.63      8.88 o 
   3   0   7       90.77       84.53      5.95 o 
   5   0   7      188.03      175.69      7.42 o 
   7   0   7       67.97       69.83      7.92 o 
   9   0   7       56.63       73.84      7.53 o 
 -12   1   7     1182.92     1177.61     18.71 o 
 -11   1   7      565.49      605.50     11.78 o 
 -10   1   7      228.40      224.65      6.57 o 
  -9   1   7       80.47       71.34      3.99 o 
  -8   1   7       29.72       30.26      2.35 o 
  -7   1   7     1550.58     1522.47     16.05 o 
  -6   1   7      234.55      256.46      4.67 o 
  -5   1   7     1896.79     1846.61     16.71 o 
  -4   1   7      563.44      515.19      6.73 o 
  -3   1   7     1401.56     1465.89     15.63 o 
  -2   1   7      574.06      616.87      8.18 o 
  -1   1   7      696.59      637.68      6.82 o 
   0   1   7     2582.00     2521.96     21.56 o 
   1   1   7      475.34      434.79      6.26 o 
   2   1   7      244.91      273.97      3.84 o 
   3   1   7      365.85      378.21      4.86 o 
   4   1   7     1616.69     1618.70     15.75 o 
   5   1   7     3820.09     3863.89     36.78 o 
   6   1   7     1133.16     1105.88     15.01 o 
   7   1   7        7.29        7.96      2.03 o 
   8   1   7      128.26      126.49      6.67 o 
   9   1   7     1330.67     1345.69     21.83 o 
 -12   2   7      518.48      529.24     11.33 o 
 -11   2   7      368.74      360.85      8.79 o 
 -10   2   7       13.08       13.90      2.47 o 
  -9   2   7      454.21      438.26      9.05 o 
  -8   2   7     3238.39     3239.29     33.69 o 
  -7   2   7      226.92      224.73      4.53 o 
  -6   2   7      395.97      400.44      6.13 o 
  -5   2   7      853.77      837.67      8.82 o 
  -4   2   7     1205.61     1248.30     15.83 o 
  -3   2   7      358.91      326.16      5.46 o 
  -2   2   7     4589.62     4632.93     44.58 o 
  -1   2   7       34.42       41.58      1.80 o 
   0   2   7      110.73      109.06      2.51 o 
   1   2   7      685.16      665.71      7.85 o 
   2   2   7     1712.09     1693.39     15.50 o 
   3   2   7      445.60      433.65      6.82 o 
   4   2   7        8.90       11.35      1.47 o 
   5   2   7      367.15      385.76      5.94 o 
   6   2   7      130.71      134.39      5.65 o 
   7   2   7      127.53      115.89      5.16 o 
   8   2   7       80.76       79.98      4.97 o 
   9   2   7        2.28        0.56      2.45 o 
 -12   3   7      945.04      943.46     16.08 o 
 -11   3   7      374.32      401.44      9.34 o 
 -10   3   7       28.53       31.35      3.08 o 
  -9   3   7       33.37       25.77      2.44 o 
  -8   3   7      497.45      493.27      8.31 o 
  -7   3   7     1334.47     1353.42     16.29 o 
  -6   3   7        3.40        4.02      1.30 o 
  -5   3   7      261.81      254.32      4.57 o 
  -4   3   7     1280.28     1244.47     14.27 o 
  -3   3   7     1444.36     1457.05     15.47 o 
  -2   3   7      832.75      796.48      9.83 o 
  -1   3   7      214.37      199.06      6.58 o 
   0   3   7     2946.53     2843.13     28.23 o 
   1   3   7     1576.26     1480.05     14.90 o 
   2   3   7      343.49      339.20      8.19 o 
   3   3   7      225.54      217.84      4.29 o 
   4   3   7     3029.68     2994.67     28.63 o 
   5   3   7     1976.28     1907.32     19.75 o 
   6   3   7      253.33      248.85      5.42 o 
   7   3   7     2362.92     2304.74     30.97 o 
   8   3   7       38.43       53.50      4.27 o 
 -11   4   7       26.42       22.07      2.97 o 
 -10   4   7      422.76      439.32      9.49 o 
  -9   4   7      514.74      535.20      9.87 o 
  -8   4   7     2974.62     3024.05     36.97 o 
  -7   4   7     1686.84     1628.83     17.01 o 
  -6   4   7     1957.92     1922.33     19.22 o 
  -5   4   7      320.12      349.30      6.02 o 
  -4   4   7     5793.22     5622.83     99.38 o 
  -3   4   7     5843.94     5981.01     51.98 o 
  -2   4   7      634.17      660.61      7.94 o 
  -1   4   7       14.97       12.37      1.15 o 
   0   4   7     2411.60     2397.42     24.32 o 
   1   4   7     3870.72     3884.63     35.09 o 
   2   4   7      331.91      351.63      6.01 o 
   3   4   7        5.59        5.46      1.73 o 
   4   4   7      669.09      631.77      8.56 o 
   5   4   7       26.26       20.04      2.12 o 
   6   4   7      115.76      112.71      4.14 o 
   7   4   7       67.24       60.59      3.67 o 
   8   4   7      369.92      381.21      9.71 o 
 -11   5   7      454.94      432.48      9.78 o 
 -10   5   7     1055.83     1058.82     16.51 o 
  -9   5   7        1.14        2.17      2.32 o 
  -8   5   7        5.22        7.98      1.80 o 
  -7   5   7     1828.33     1829.62     20.81 o 
  -6   5   7       83.07       80.52      2.98 o 
  -5   5   7        1.72        4.41      1.46 o 
  -4   5   7     1747.66     1706.60     17.11 o 
  -3   5   7       51.26       38.88      2.00 o 
  -2   5   7     2432.17     2338.61     22.03 o 
  -1   5   7        6.27        7.61      1.09 o 
   0   5   7      558.55      533.84      7.38 o 
   1   5   7      351.28      360.61      5.18 o 
   2   5   7     3707.18     3708.77     37.53 o 
   3   5   7      588.86      600.99      8.14 o 
   4   5   7     1944.99     1981.79     20.36 o 
   5   5   7       22.72       35.77      2.64 o 
   6   5   7     2261.60     2291.78     26.15 o 
   7   5   7      261.36      248.50      6.23 o 
   8   5   7      553.34      540.10     11.87 o 
 -11   6   7      652.83      666.30     16.28 o 
 -10   6   7      466.30      475.83      9.92 o 
  -9   6   7      553.39      555.54      9.44 o 
  -8   6   7      131.18      119.60      4.04 o 
  -7   6   7     1331.92     1318.80     16.26 o 
  -6   6   7     4350.01     4335.46     43.08 o 
  -5   6   7      787.50      787.33     10.37 o 
  -4   6   7      681.48      697.10      8.64 o 
  -3   6   7        7.30        9.74      1.24 o 
  -2   6   7       17.17       18.03      1.51 o 
  -1   6   7     1613.11     1619.76     16.11 o 
   0   6   7      142.64      132.02      2.94 o 
   1   6   7      335.40      331.64      6.58 o 
   2   6   7      418.55      379.84      7.32 o 
   3   6   7     1575.52     1583.64     20.98 o 
   4   6   7     1097.47     1049.01     12.48 o 
   5   6   7       42.48       33.15      2.61 o 
   6   6   7     1219.67     1221.13     16.26 o 
   7   6   7       44.27       46.59      3.30 o 
   8   6   7      368.62      404.73     11.42 o 
 -11   7   7      557.14      545.92     24.76 o 
 -10   7   7       18.93       18.11      3.32 o 
  -9   7   7      930.40      936.43     13.35 o 
  -8   7   7     2180.22     2156.69     24.38 o 
  -7   7   7      230.06      239.09      5.53 o 
  -6   7   7      175.43      174.35      6.88 o 
  -5   7   7       62.73       61.52      5.94 o 
  -4   7   7      866.42      841.12     12.55 o 
  -3   7   7       40.19       44.98      3.02 o 
  -2   7   7      125.16      119.44      6.24 o 
  -1   7   7     2118.96     2109.76     25.26 o 
   0   7   7        4.44        5.19      1.15 o 
   1   7   7     1679.98     1676.97     24.99 o 
   2   7   7       78.70       84.89      5.85 o 
   3   7   7      909.70      898.88     13.22 o 
   4   7   7      676.65      644.89     12.01 o 
   5   7   7     1049.35     1086.73     16.15 o 
   6   7   7       22.64       22.57      2.54 o 
   7   7   7      547.91      563.85     10.06 o 
   8   7   7      407.49      440.52     18.22 o 
 -10   8   7      942.77      950.13     18.10 o 
  -9   8   7        1.91        2.53      1.54 o 
  -8   8   7        3.88        4.83      1.91 o 
  -7   8   7       24.20       24.14      2.68 o 
  -6   8   7     2299.83     2284.89     32.38 o 
  -5   8   7       25.20       19.77      2.10 o 
  -4   8   7      157.87      138.98      4.01 o 
  -3   8   7     2816.30     2742.54     28.84 o 
  -2   8   7     3716.23     3816.21     38.46 o 
  -1   8   7        3.84        7.64      1.44 o 
   0   8   7       55.04       69.89      5.37 o 
   1   8   7      634.43      628.51     10.74 o 
   2   8   7       92.10       87.36      3.95 o 
   3   8   7      896.36      888.85     16.07 o 
   4   8   7     1448.74     1430.53     28.43 o 
   5   8   7       17.49       11.79      2.66 o 
   6   8   7      276.30      275.68      8.61 o 
   7   8   7        0.68        1.31      2.36 o 
 -10   9   7        3.13        7.52      2.89 o 
  -9   9   7     1475.03     1531.18     22.00 o 
  -8   9   7      669.49      662.00     12.16 o 
  -7   9   7      187.66      185.69      6.84 o 
  -6   9   7        0.07        0.29      1.69 o 
  -5   9   7      255.07      264.01      5.75 o 
  -4   9   7      153.31      146.25      4.22 o 
  -3   9   7      404.28      420.46      7.34 o 
  -2   9   7      265.87      243.23      5.30 o 
  -1   9   7     2352.44     2252.87     24.43 o 
   0   9   7     2362.17     2428.16     29.89 o 
   1   9   7      133.96      129.79      4.60 o 
   2   9   7      199.70      230.53      6.18 o 
   3   9   7     1785.77     1815.26     24.10 o 
   4   9   7     1631.12     1432.31    143.00 o 
   5   9   7       83.74       76.21      5.18 o 
   6   9   7      263.95      263.35      8.53 o 
   7   9   7      222.49      234.02      8.23 o 
 -10  10   7      488.14      504.29     20.08 o 
  -9  10   7      126.52      128.86      5.36 o 
  -8  10   7      129.23      140.95      5.77 o 
  -7  10   7      728.06      752.27     16.33 o 
  -6  10   7      277.03      258.61      6.83 o 
  -5  10   7     1865.02     1854.50     21.51 o 
  -4  10   7      339.19      338.50      6.67 o 
  -3  10   7      222.83      190.12      4.78 o 
  -2  10   7      119.54      122.45      3.86 o 
  -1  10   7     6057.36     5886.56     65.31 o 
   0  10   7      338.43      343.49      7.72 o 
   1  10   7        7.04        3.12      1.73 o 
   2  10   7       15.35       23.67      2.66 o 
   3  10   7     1176.84     1115.15     23.10 o 
   4  10   7       84.75       85.07      9.08 o 
   5  10   7       92.35       74.66      6.58 o 
   6  10   7        8.77       13.26      3.04 o 
  -9  11   7       47.57       43.13      4.54 o 
  -8  11   7      126.54      120.24      8.63 o 
  -7  11   7       42.71       37.85      4.17 o 
  -6  11   7        0.50        1.01      1.94 o 
  -5  11   7       72.82       94.53      3.98 o 
  -4  11   7       74.08       81.37      3.78 o 
  -3  11   7      474.75      427.98      7.75 o 
  -2  11   7     2330.02     2253.73     24.99 o 
  -1  11   7       92.94      107.03      4.55 o 
   0  11   7       10.63       19.98      2.54 o 
   1  11   7        8.02        6.34      2.01 o 
   2  11   7     1475.07     1559.28     25.06 o 
   3  11   7       51.34       50.23      4.33 o 
   4  11   7       99.84       94.32      5.69 o 
   5  11   7      539.99      537.10     20.20 o 
   6  11   7      171.25      182.57      9.38 o 
  -8  12   7       38.77       39.70      4.19 o 
  -7  12   7       41.78       50.39      3.84 o 
  -6  12   7      719.74      781.83     13.54 o 
  -5  12   7     1044.21     1057.93     17.67 o 
  -4  12   7      369.91      409.11      7.80 o 
  -3  12   7      903.02      857.92     12.35 o 
  -2  12   7      392.92      416.72      9.03 o 
  -1  12   7      779.35      703.62     12.41 o 
   0  12   7      708.27      705.36     12.52 o 
   1  12   7     1640.28     1541.22     21.67 o 
   2  12   7       96.94       94.40      4.89 o 
   3  12   7      104.40       93.91      5.65 o 
   4  12   7      593.19      613.47     14.15 o 
   5  12   7      417.99      434.35     15.55 o 
  -7  13   7      574.83      611.34     13.72 o 
  -6  13   7        0.28        1.26      1.91 o 
  -5  13   7      659.58      647.90     12.06 o 
  -4  13   7      102.10      106.04      5.16 o 
  -3  13   7      969.27      954.02     15.41 o 
  -2  13   7        0.30        2.76      2.06 o 
  -1  13   7      285.60      267.86      7.29 o 
   0  13   7      177.74      186.69      6.13 o 
   1  13   7      624.77      629.78     12.02 o 
   2  13   7       15.91       15.51      2.76 o 
   3  13   7     1507.92     1538.51     26.05 o 
   4  13   7        3.59        2.59      2.43 o 
  -6  14   7      168.14      181.15      7.27 o 
  -5  14   7      615.02      661.07     15.88 o 
  -4  14   7      492.10      491.35      9.09 o 
  -3  14   7       17.37       14.40      2.62 o 
  -2  14   7      385.58      366.66      8.79 o 
  -1  14   7      133.39      138.55      5.43 o 
   0  14   7      882.19      862.15     22.24 o 
   1  14   7      159.88      154.38      6.62 o 
   2  14   7      138.24      129.70      6.56 o 
   3  14   7       18.17       16.64      6.34 o 
  -5  15   7      114.05      108.88      6.06 o 
  -4  15   7      157.60      191.71      9.59 o 
  -3  15   7       60.30       63.81      5.09 o 
  -2  15   7      555.06      503.77     12.71 o 
  -1  15   7       67.62       54.37      6.04 o 
   0  15   7       57.38       54.24      6.02 o 
   1  15   7      104.89       99.05      9.06 o 
   2  15   7      921.24      923.34     23.67 o 
  -2  16   7       24.70       29.23      4.19 o 
  -1  16   7      688.66      690.22     15.85 o 
 -12   0   8     3177.33     3155.45     59.02 o 
 -10   0   8        7.70       11.09      3.33 o 
  -8   0   8     4345.43     4326.51     59.32 o 
  -6   0   8     1785.08     1746.96     25.39 o 
  -4   0   8     3510.51     3533.33     45.65 o 
  -2   0   8     5277.54     5370.15     66.44 o 
   0   0   8      150.10      138.70      3.76 o 
   2   0   8       16.33       14.62      1.77 o 
   4   0   8     3695.60     3697.32     61.93 o 
   6   0   8       99.71       73.90     25.95 o 
   8   0   8      116.23      129.22      9.11 o 
 -12   1   8      207.38      216.38      7.02 o 
 -11   1   8      260.37      237.27      7.17 o 
 -10   1   8      620.16      596.17     11.38 o 
  -9   1   8       47.62       45.89      3.83 o 
  -8   1   8      231.17      228.71      4.85 o 
  -7   1   8      470.02      451.68      6.97 o 
  -6   1   8      486.98      505.05      7.27 o 
  -5   1   8     1063.56     1090.37     12.23 o 
  -4   1   8      208.97      228.99      4.74 o 
  -3   1   8      661.23      689.38      9.28 o 
  -2   1   8        6.22       11.61      0.98 o 
  -1   1   8     1538.27     1443.37     12.53 o 
   0   1   8     4100.99     4085.59     31.88 o 
   1   1   8     2289.16     2152.49     19.24 o 
   2   1   8      453.63      467.50      6.02 o 
   3   1   8      124.74      120.62      3.02 o 
   4   1   8      867.71      870.36     10.03 o 
   5   1   8     1252.04     1228.60     14.55 o 
   6   1   8       40.74       34.67      2.79 o 
   7   1   8       45.65       47.22      3.89 o 
   8   1   8       54.90       58.98      6.82 o 
 -12   2   8       13.55       21.47      4.83 o 
 -11   2   8      123.31      121.11      5.42 o 
 -10   2   8      215.36      202.33      6.33 o 
  -9   2   8      899.83      923.24     21.10 o 
  -8   2   8        1.76        2.94      1.59 o 
  -7   2   8     4496.54     4550.47     41.42 o 
  -6   2   8        5.16        9.10      1.39 o 
  -5   2   8       64.23       64.65      2.60 o 
  -4   2   8     1434.00     1430.10     16.19 o 
  -3   2   8     4596.66     4651.98     41.30 o 
  -2   2   8      471.17      463.94      6.37 o 
  -1   2   8        8.81       20.38      2.27 o 
   0   2   8      472.87      455.30      6.13 o 
   1   2   8      298.46      319.38      4.61 o 
   2   2   8     2673.53     2704.08     23.58 o 
   3   2   8       13.58       12.47      1.39 o 
   4   2   8      232.99      229.16      4.46 o 
   5   2   8       95.22       94.05      3.45 o 
   6   2   8        2.22        0.17      1.55 o 
   7   2   8      201.45      196.39      6.72 o 
   8   2   8       13.36       14.83      2.88 o 
 -11   3   8        2.04        4.56      2.21 o 
 -10   3   8      387.59      416.96      9.25 o 
  -9   3   8      275.88      272.53      6.23 o 
  -8   3   8      260.54      250.11      5.81 o 
  -7   3   8      337.30      334.92      5.85 o 
  -6   3   8        0.30        1.64      1.91 o 
  -5   3   8     3222.32     3200.48     32.76 o 
  -4   3   8     3700.04     3760.96     37.50 o 
  -3   3   8      217.40      193.74      3.92 o 
  -2   3   8      973.05     1004.08     12.16 o 
  -1   3   8     1127.23     1137.73     12.89 o 
   0   3   8     3657.45     3611.44     35.52 o 
   1   3   8        9.66       16.01      2.31 o 
   2   3   8     1326.35     1294.11     16.96 o 
   3   3   8       10.54        6.15      1.32 o 
   4   3   8       24.31       25.10      2.02 o 
   5   3   8      648.10      667.70      8.71 o 
   6   3   8     1689.67     1717.79     21.48 o 
   7   3   8      390.17      411.42      9.86 o 
   8   3   8        4.04        0.99      2.21 o 
 -11   4   8       17.32       18.80      2.97 o 
 -10   4   8      242.14      244.94      7.15 o 
  -9   4   8      968.23      989.28     16.10 o 
  -8   4   8     2612.25     2601.66     28.37 o 
  -7   4   8        4.89        8.50      1.51 o 
  -6   4   8      167.77      157.50      3.82 o 
  -5   4   8     3022.05     3052.63     28.68 o 
  -4   4   8      701.81      709.79      8.84 o 
  -3   4   8      271.52      279.33      4.81 o 
  -2   4   8      386.38      361.95      5.53 o 
  -1   4   8      962.32      935.33     11.52 o 
   0   4   8        8.80       11.84      1.25 o 
   1   4   8       11.16       11.65      1.16 o 
   2   4   8      115.58      108.54      3.46 o 
   3   4   8     1350.87     1345.13     14.83 o 
   4   4   8      763.51      773.72     10.13 o 
   5   4   8        6.84        7.24      1.71 o 
   6   4   8        0.51        4.01      1.84 o 
   7   4   8     1178.08     1177.68     19.14 o 
   8   4   8     1623.87     1607.48     28.99 o 
 -11   5   8      721.70      708.62     13.25 o 
 -10   5   8      105.85      110.85      4.97 o 
  -9   5   8       48.05       42.38      3.03 o 
  -8   5   8       61.82       66.01      3.49 o 
  -7   5   8      278.84      259.44      5.76 o 
  -6   5   8     3782.50     3802.36     38.52 o 
  -5   5   8      531.65      529.49      8.15 o 
  -4   5   8      759.81      762.19      9.42 o 
  -3   5   8     2861.66     2885.47     26.99 o 
  -2   5   8     3202.34     3239.66     29.83 o 
  -1   5   8      358.10      361.80      5.47 o 
   0   5   8      568.95      578.78      7.41 o 
   1   5   8     5054.68     5076.90     49.88 o 
   2   5   8        2.60        5.80      1.25 o 
   3   5   8      896.86      926.07     11.35 o 
   4   5   8        3.28        6.28      1.50 o 
   5   5   8     1189.01     1230.31     16.11 o 
   6   5   8        5.49        5.68      1.82 o 
   7   5   8      449.04      466.70      9.40 o 
 -11   6   8       15.90       16.51      2.91 o 
 -10   6   8      764.89      753.93     11.99 o 
  -9   6   8      956.54      964.87     13.70 o 
  -8   6   8      578.85      567.18      9.45 o 
  -7   6   8       96.15       93.77      3.80 o 
  -6   6   8     3840.29     3808.34     35.28 o 
  -5   6   8      363.03      350.50      5.81 o 
  -4   6   8       60.80       59.72      2.61 o 
  -3   6   8      348.32      345.62      5.51 o 
  -2   6   8      208.72      202.00      4.13 o 
  -1   6   8     2155.28     2116.23     20.54 o 
   0   6   8       26.41       21.45      1.85 o 
   1   6   8      424.72      430.04      7.19 o 
   2   6   8       74.25       76.32      3.55 o 
   3   6   8      461.82      464.29      9.81 o 
   4   6   8       32.12       29.25      2.22 o 
   5   6   8      621.22      644.47     10.41 o 
   6   6   8      499.67      550.28      9.73 o 
   7   6   8      152.33      167.41      6.01 o 
 -11   7   8      379.12      399.85     11.31 o 
 -10   7   8       58.15       55.58      5.03 o 
  -9   7   8      778.58      775.66     13.65 o 
  -8   7   8      103.97      109.36      4.68 o 
  -7   7   8      357.87      341.70      9.13 o 
  -6   7   8      186.09      184.84      5.36 o 
  -5   7   8      530.07      516.96      8.43 o 
  -4   7   8      139.18      121.87      3.89 o 
  -3   7   8        0.49        0.96      1.20 o 
  -2   7   8       75.44       81.35      3.16 o 
  -1   7   8     1783.68     1740.62     19.61 o 
   0   7   8     2338.83     2311.85     31.67 o 
   1   7   8      367.93      392.51     12.52 o 
   2   7   8     1059.79     1046.14     15.58 o 
   3   7   8     1885.71     1837.80     25.61 o 
   4   7   8      562.76      539.90     18.21 o 
   5   7   8        2.16        2.58      2.85 o 
   6   7   8      541.57      520.75     10.88 o 
   7   7   8      256.15      247.33      7.53 o 
 -10   8   8       36.69       35.51      3.58 o 
  -9   8   8      100.68      104.22      5.22 o 
  -8   8   8      244.73      256.86      8.13 o 
  -7   8   8     2426.39     2449.48     56.05 o 
  -6   8   8      684.02      649.61     29.62 o 
  -5   8   8      366.69      369.72      7.79 o 
  -4   8   8      121.18      113.21      4.37 o 
  -3   8   8      691.49      679.75     14.42 o 
  -2   8   8      511.46      491.98      8.05 o 
  -1   8   8     2476.99     2476.53     39.23 o 
   0   8   8       56.95       69.27      4.27 o 
   1   8   8      870.71      799.93     17.04 o 
   2   8   8        0.75       -0.54      0.78 o 
   3   8   8      359.27      362.47     11.49 o 
   4   8   8      386.89      220.63     12.68 o 
   5   8   8      514.51      510.48     12.19 o 
   6   8   8        0.26        1.98      2.20 o 
   7   8   8       27.53       25.16      3.72 o 
 -10   9   8        0.30        0.20      1.85 o 
  -9   9   8       49.48       53.87      4.09 o 
  -8   9   8      160.85      168.94      5.92 o 
  -7   9   8       68.17       65.58      4.20 o 
  -6   9   8     1688.38     1675.65     22.78 o 
  -5   9   8      227.24      228.50      5.49 o 
  -4   9   8       20.14       20.22      2.13 o 
  -3   9   8       14.65       20.58      2.05 o 
  -2   9   8     3206.46     3236.40     33.81 o 
  -1   9   8     1235.70     1191.22     17.32 o 
   0   9   8      887.48      855.31     13.76 o 
   1   9   8      271.37      291.07      7.18 o 
   2   9   8      959.33      950.85     14.99 o 
   3   9   8      520.92      526.03     11.93 o 
   4   9   8      836.88      836.95     20.31 o 
   5   9   8       24.66       24.56      4.33 o 
   6   9   8       38.41       41.48      4.33 o 
  -9  10   8      120.35      122.39      5.38 o 
  -8  10   8      287.12      291.16      9.12 o 
  -7  10   8        4.18        2.86      1.66 o 
  -6  10   8     3580.07     3549.76     42.14 o 
  -5  10   8      755.57      774.24     11.59 o 
  -4  10   8       12.80       15.76      2.07 o 
  -3  10   8        9.71        6.69      1.76 o 
  -2  10   8     1392.54     1399.21     19.74 o 
  -1  10   8      456.86      485.83      9.70 o 
   0  10   8      308.01      303.82      7.52 o 
   1  10   8       60.71       49.97      3.56 o 
   2  10   8       95.90       85.21      4.55 o 
   3  10   8       35.64       34.81      3.87 o 
   4  10   8      185.97      183.93      8.00 o 
   5  10   8       22.40       19.51      3.42 o 
   6  10   8      644.71      637.91     18.06 o 
  -9  11   8        0.40        0.32      2.11 o 
  -8  11   8       57.36       57.72      4.20 o 
  -7  11   8      643.77      655.41     12.40 o 
  -6  11   8      568.03      552.80     10.90 o 
  -5  11   8        0.69        0.73      1.62 o 
  -4  11   8      194.55      173.54      5.86 o 
  -3  11   8     1110.54     1124.04     14.92 o 
  -2  11   8        0.89        2.73      1.97 o 
  -1  11   8      503.10      484.67      9.94 o 
   0  11   8       72.19       51.80      3.80 o 
   1  11   8     1475.61     1456.92     20.93 o 
   2  11   8      171.98      166.84      5.83 o 
   3  11   8     1896.84     1878.44     49.41 o 
   4  11   8      297.04      288.94      9.22 o 
   5  11   8       20.68       13.47      3.92 o 
  -8  12   8       12.96        8.44      3.34 o 
  -7  12   8       99.28       90.03      6.92 o 
  -6  12   8      190.58      200.29      6.69 o 
  -5  12   8      712.29      710.45     12.80 o 
  -4  12   8      390.00      395.64      7.90 o 
  -3  12   8       14.40       20.37      2.85 o 
  -2  12   8       68.38       66.17      4.24 o 
  -1  12   8      739.73      741.89     13.25 o 
   0  12   8      702.48      745.86     13.31 o 
   1  12   8      196.39      201.24      6.43 o 
   2  12   8      154.55      155.06      8.72 o 
   3  12   8       17.41       18.67      3.35 o 
   4  12   8      102.16       98.03      6.38 o 
  -7  13   8        0.30       -0.33      1.96 o 
  -6  13   8       28.81       22.76      3.01 o 
  -5  13   8       45.99       53.84      4.06 o 
  -4  13   8      111.65      129.55      5.44 o 
  -3  13   8       43.62       45.68      3.89 o 
  -2  13   8      793.80      817.49     14.27 o 
  -1  13   8       60.46       53.40      3.95 o 
   0  13   8       10.01       12.13      2.54 o 
   1  13   8      248.45      246.40      7.32 o 
   2  13   8     2608.87     2650.23     39.77 o 
   3  13   8        6.96       10.00      2.96 o 
  -6  14   8      169.94      156.97      6.06 o 
  -5  14   8      502.45      503.60     10.74 o 
  -4  14   8       20.37       18.69      2.94 o 
  -3  14   8        3.28        1.88      2.25 o 
  -2  14   8      170.55      176.02      6.31 o 
  -1  14   8       14.48       19.70      2.92 o 
   0  14   8      437.48      430.21      9.99 o 
   1  14   8        9.77        7.70      4.44 o 
   2  14   8      394.13      419.87     13.63 o 
  -4  15   8        7.01        2.63      3.43 o 
  -3  15   8      486.83      486.13     12.70 o 
  -2  15   8        6.74        5.60      2.96 o 
  -1  15   8       23.18       31.10      4.26 o 
   0  15   8      533.80      543.56     13.80 o 
 -11   0   9      509.03      524.18     15.69 o 
  -9   0   9      726.68      682.71     17.37 o 
  -7   0   9     2459.75     2435.18     34.30 o 
  -5   0   9      278.70      280.26      7.24 o 
  -3   0   9     3386.87     3447.24     55.24 o 
  -1   0   9     1465.64     1449.20     25.45 o 
   1   0   9      836.67      851.95     14.06 o 
   3   0   9     1577.01     1549.59     24.15 o 
   5   0   9      960.23      966.85     43.57 o 
   7   0   9        7.50        5.60      2.93 o 
 -11   1   9       18.89       19.69      3.02 o 
 -10   1   9      788.04      807.99     14.06 o 
  -9   1   9       16.29       13.84      2.45 o 
  -8   1   9       30.09       33.86      2.41 o 
  -7   1   9       54.20       55.80      2.79 o 
  -6   1   9       46.34       64.11      2.88 o 
  -5   1   9     1009.86      993.75     13.97 o 
  -4   1   9     1071.99     1084.40     12.21 o 
  -3   1   9        4.72        9.40      1.33 o 
  -2   1   9      903.17      923.28     10.63 o 
  -1   1   9     2423.79     2395.32     22.96 o 
   0   1   9     5000.77     4941.85     38.37 o 
   1   1   9      322.00      351.41      5.07 o 
   2   1   9     2686.69     2645.46     23.68 o 
   3   1   9     1059.41     1080.97     12.71 o 
   4   1   9      664.71      662.95      9.47 o 
   5   1   9      575.35      562.68      8.75 o 
   6   1   9        4.71        6.04      2.18 o 
   7   1   9        3.10        5.36      2.27 o 
 -11   2   9      324.35      329.93      8.55 o 
 -10   2   9       38.87       37.61      3.44 o 
  -9   2   9      636.10      601.41     10.02 o 
  -8   2   9     1929.31     2004.57     20.91 o 
  -7   2   9        0.11       -0.19      1.36 o 
  -6   2   9       53.81       38.19      2.78 o 
  -5   2   9     2174.49     2149.72     23.55 o 
  -4   2   9     1279.18     1300.85     15.76 o 
  -3   2   9       61.55       54.33      2.72 o 
  -2   2   9       61.68       59.17      2.46 o 
  -1   2   9      961.37      954.71     10.92 o 
   0   2   9      539.52      577.22      7.45 o 
   1   2   9       34.53       35.61      1.92 o 
   2   2   9        1.40        4.34      1.27 o 
   3   2   9      353.37      348.38      5.58 o 
   4   2   9     1747.52     1746.85     19.13 o 
   5   2   9      119.88      119.96      3.91 o 
   6   2   9       81.95       81.64      4.20 o 
   7   2   9      349.34      356.56      9.31 o 
 -11   3   9       92.08      104.62      5.18 o 
 -10   3   9      126.40      128.47      5.29 o 
  -9   3   9     1026.03     1004.91     14.09 o 
  -8   3   9       47.13       44.01      3.02 o 
  -7   3   9       47.17       38.37      2.39 o 
  -6   3   9     1524.64     1502.56     16.24 o 
  -5   3   9      718.69      765.39      9.72 o 
  -4   3   9     1496.61     1498.13     15.89 o 
  -3   3   9      956.33      961.27     11.16 o 
  -2   3   9        1.27        6.44      1.25 o 
  -1   3   9      435.45      461.61      6.58 o 
   0   3   9      193.73      207.13      4.96 o 
   1   3   9     4491.53     4496.18     41.09 o 
   2   3   9     1043.12      968.94     14.24 o 
   3   3   9        5.26        6.00      1.41 o 
   4   3   9      425.43      440.00      6.71 o 
   5   3   9      908.08      951.51     13.89 o 
   6   3   9       66.49       67.37      3.85 o 
   7   3   9       13.08       12.29      2.80 o 
 -11   4   9      197.95      207.48      6.93 o 
 -10   4   9     2068.97     2086.44     27.66 o 
  -9   4   9      663.60      680.16     10.94 o 
  -8   4   9       49.00       55.79      3.32 o 
  -7   4   9      782.97      766.50     10.09 o 
  -6   4   9      614.62      626.16      9.53 o 
  -5   4   9     1125.78     1110.90     13.87 o 
  -4   4   9        0.29        3.52      1.79 o 
  -3   4   9      247.14      238.07      4.61 o 
  -2   4   9      434.83      435.13      7.06 o 
  -1   4   9       94.27      102.01      3.13 o 
   0   4   9      402.38      383.41      5.84 o 
   1   4   9       85.57       83.37      3.16 o 
   2   4   9     1209.18     1182.71     16.72 o 
   3   4   9     1538.79     1555.93     18.54 o 
   4   4   9       44.52       49.41      3.02 o 
   5   4   9      306.89      295.16      8.04 o 
   6   4   9      987.28      998.97     14.87 o 
   7   4   9      638.73      646.48     13.18 o 
 -11   5   9      560.69      556.27     11.62 o 
 -10   5   9      269.14      289.36      7.81 o 
  -9   5   9     1063.81     1076.84     14.98 o 
  -8   5   9      708.47      718.51     11.14 o 
  -7   5   9       52.09       58.23      2.91 o 
  -6   5   9      269.48      253.80      5.12 o 
  -5   5   9     1236.28     1193.03     13.52 o 
  -4   5   9     6898.68     6821.58     59.87 o 
  -3   5   9      886.95      922.61     10.92 o 
  -2   5   9       40.51       39.69      2.20 o 
  -1   5   9     1683.74     1717.44     19.14 o 
   0   5   9      945.93      955.33     12.46 o 
   1   5   9      336.91      360.00      6.67 o 
   2   5   9      162.94      168.07      5.00 o 
   3   5   9     1228.64     1266.08     14.71 o 
   4   5   9       23.20       26.43      2.22 o 
   5   5   9      515.64      508.24      9.16 o 
   6   5   9      290.99      306.75      8.05 o 
   7   5   9       68.05       71.42      5.05 o 
 -11   6   9      590.69      591.32     19.06 o 
 -10   6   9      171.48      173.38      6.31 o 
  -9   6   9       78.58       69.42      3.86 o 
  -8   6   9       74.65       75.05      3.81 o 
  -7   6   9     1069.19     1005.57     15.95 o 
  -6   6   9      484.05      480.87     11.55 o 
  -5   6   9     1733.04     1718.85     18.04 o 
  -4   6   9     3990.95     3872.26     35.77 o 
  -3   6   9       24.96       24.58      1.91 o 
  -2   6   9      628.39      613.88      8.17 o 
  -1   6   9      378.87      358.17      5.70 o 
   0   6   9     1021.37      993.28     14.45 o 
   1   6   9      259.42      287.79      7.15 o 
   2   6   9      457.38      480.27      8.18 o 
   3   6   9       72.99       66.12      3.72 o 
   4   6   9       75.02       68.54      4.86 o 
   5   6   9      622.72      601.12     12.78 o 
   6   6   9       29.12       36.13      3.10 o 
 -10   7   9        8.61        9.94      2.74 o 
  -9   7   9      770.82      754.92     13.66 o 
  -8   7   9       67.09       76.58      4.60 o 
  -7   7   9      675.06      642.65     13.95 o 
  -6   7   9     1391.26     1353.97     18.80 o 
  -5   7   9     1840.48     1854.76     21.48 o 
  -4   7   9      246.65      258.99      5.74 o 
  -3   7   9      503.80      500.14      8.90 o 
  -2   7   9     3437.54     3503.57     36.18 o 
  -1   7   9      235.40      221.39      6.08 o 
   0   7   9        5.99       15.56      3.63 o 
   1   7   9      243.60      224.50      9.66 o 
   2   7   9     1881.50     1888.87     24.90 o 
   3   7   9        1.79        4.45      1.92 o 
   4   7   9      895.50      931.84     17.75 o 
   5   7   9      218.77      226.33     14.32 o 
   6   7   9        0.11        2.20      2.43 o 
 -10   8   9      415.12      418.47     12.24 o 
  -9   8   9      218.41      217.04      6.93 o 
  -8   8   9      108.21      103.34      5.30 o 
  -7   8   9        3.53        3.92      2.07 o 
  -6   8   9      630.11      638.61     10.21 o 
  -5   8   9       19.37       24.15      2.73 o 
  -4   8   9        1.30        3.95      1.58 o 
  -3   8   9      150.69      141.41      6.66 o 
  -2   8   9     1440.06     1406.76     19.00 o 
  -1   8   9      160.31      132.66      7.56 o 
   0   8   9      156.93      165.31      5.39 o 
   1   8   9       83.32       86.81      6.46 o 
   2   8   9       88.67       88.34      4.56 o 
   3   8   9      625.33      644.26     11.86 o 
   4   8   9      430.48      377.34     38.32 o 
   5   8   9       47.55       45.64      5.18 o 
   6   8   9      754.16      756.90     16.23 o 
  -9   9   9        3.71        1.70      1.80 o 
  -8   9   9       14.05        9.55      2.39 o 
  -7   9   9     1781.04     1800.19     58.43 o 
  -6   9   9     1671.96     1663.21     26.39 o 
  -5   9   9      359.65      355.22      7.20 o 
  -4   9   9      226.88      225.91      5.47 o 
  -3   9   9     1669.14     1632.92     21.72 o 
  -2   9   9      895.38      879.01     14.35 o 
  -1   9   9     3208.40     3158.20     38.16 o 
   0   9   9        3.61        5.21      1.97 o 
   1   9   9      260.46      243.15      6.77 o 
   2   9   9      243.69      273.24     10.35 o 
   3   9   9     1609.79     1647.04     47.53 o 
   4   9   9      191.85       80.01      9.11 o 
   5   9   9      120.44      128.41     12.59 o 
  -9  10   9       34.59       41.90      3.78 o 
  -8  10   9      353.14      372.16      9.19 o 
  -7  10   9      380.90      369.62      8.88 o 
  -6  10   9      510.86      506.78     12.34 o 
  -5  10   9       42.62       44.16      3.05 o 
  -4  10   9        2.56        1.93      1.60 o 
  -3  10   9       17.52       17.62      2.21 o 
  -2  10   9       86.82       87.84      4.54 o 
  -1  10   9        0.40       -1.64      1.64 o 
   0  10   9      179.39      160.79      5.64 o 
   1  10   9      734.14      680.06     12.48 o 
   2  10   9      650.47      648.51     12.18 o 
   3  10   9      263.44      262.24      8.76 o 
   4  10   9        2.36        1.93      2.41 o 
   5  10   9      805.81      826.52     17.45 o 
  -8  11   9      357.57      361.54     22.24 o 
  -7  11   9      285.48      275.77      7.76 o 
  -6  11   9      628.19      656.56     12.35 o 
  -5  11   9        0.17       -0.66      1.65 o 
  -4  11   9      721.41      724.87     11.33 o 
  -3  11   9       72.40       73.87      4.48 o 
  -2  11   9      864.28      877.00     16.87 o 
  -1  11   9      429.81      424.92      9.50 o 
   0  11   9        4.19        5.26      2.12 o 
   1  11   9      194.16      196.20      6.43 o 
   2  11   9     1467.37     1473.51     21.68 o 
   3  11   9      331.76      315.50      9.83 o 
   4  11   9        2.69        3.70      2.52 o 
  -7  12   9       46.39       46.27      4.00 o 
  -6  12   9      830.22      864.47     14.97 o 
  -5  12   9      998.08      998.46     16.24 o 
  -4  12   9       59.00       57.08      4.19 o 
  -3  12   9      185.91      185.31      6.38 o 
  -2  12   9       73.31       90.33      5.09 o 
  -1  12   9      502.16      499.51     10.69 o 
   0  12   9        1.25        2.07      2.12 o 
   1  12   9      157.24      147.93      5.74 o 
   2  12   9      398.64      393.49     13.72 o 
   3  12   9      403.09      408.59     16.20 o 
  -6  13   9        0.84        2.13      2.19 o 
  -5  13   9      234.90      209.36      8.15 o 
  -4  13   9      123.48      131.90      5.76 o 
  -3  13   9     2245.04     2263.56     30.18 o 
  -2  13   9       17.07       19.29      3.05 o 
  -1  13   9       56.17       55.26      4.20 o 
   0  13   9       74.72       72.28      4.70 o 
   1  13   9      711.54      760.44     14.20 o 
   2  13   9       55.27       55.21      5.10 o 
  -5  14   9     1007.99      985.52     19.62 o 
  -4  14   9      137.83      154.53      6.12 o 
  -3  14   9      843.73      880.65     15.57 o 
  -2  14   9       47.54       60.25      4.50 o 
  -1  14   9      411.58      407.13      9.89 o 
   0  14   9        6.50        9.15      2.70 o 
   1  14   9       61.31       72.13      5.63 o 
 -10   0  10      127.77      141.56     11.88 o 
  -8   0  10     2845.62     2723.84     38.50 o 
  -6   0  10     1640.42     1703.94     31.51 o 
  -4   0  10      792.19      729.18     13.49 o 
  -2   0  10     1112.75     1131.38     18.05 o 
   0   0  10      477.89      472.35      9.80 o 
   2   0  10      205.80      210.39      5.47 o 
   4   0  10     4221.81     4234.26     57.56 o 
   6   0  10      328.28      329.94     49.71 o 
 -11   1  10      946.29      955.02     16.29 o 
 -10   1  10      133.18      125.10      5.34 o 
  -9   1  10     2692.28     2595.76     29.05 o 
  -8   1  10       77.66       82.81      3.59 o 
  -7   1  10     1864.17     1784.36     19.16 o 
  -6   1  10      271.92      285.35      5.55 o 
  -5   1  10     2604.44     2603.46     31.19 o 
  -4   1  10       32.81       40.80      2.57 o 
  -3   1  10      991.06     1013.83     11.85 o 
  -2   1  10      438.37      438.50      6.66 o 
  -1   1  10      917.06      942.00     13.70 o 
   0   1  10       12.89       13.61      1.56 o 
   1   1  10     1237.89     1275.07     13.95 o 
   2   1  10        0.30        3.84      2.21 o 
   3   1  10      723.22      709.37     10.77 o 
   4   1  10       95.71       89.74      4.93 o 
   5   1  10        0.18       -0.57      1.42 o 
   6   1  10       11.63       10.94      2.52 o 
 -11   2  10       53.17       45.03      3.94 o 
 -10   2  10      266.85      265.65      7.62 o 
  -9   2  10      828.92      838.75     12.64 o 
  -8   2  10      651.48      647.42      9.43 o 
  -7   2  10        3.08        4.92      1.60 o 
  -6   2  10       92.39       90.36      3.30 o 
  -5   2  10      726.62      742.15      9.80 o 
  -4   2  10       86.75       93.73      3.42 o 
  -3   2  10      260.90      259.98      4.97 o 
  -2   2  10       51.82       50.39      2.47 o 
  -1   2  10     3680.27     3596.15     33.30 o 
   0   2  10      435.76      446.04      7.30 o 
   1   2  10       86.08       72.44      2.92 o 
   2   2  10      185.02      188.49      4.03 o 
   3   2  10     2099.20     2154.82     22.36 o 
   4   2  10      198.74      212.96      5.14 o 
   5   2  10      385.95      385.22      8.05 o 
   6   2  10       54.63       59.59      4.36 o 
 -11   3  10        8.83       11.20      2.70 o 
 -10   3  10     1100.56     1054.74     16.97 o 
  -9   3  10       74.47       81.98      4.04 o 
  -8   3  10      890.67      900.81     13.03 o 
  -7   3  10      219.06      203.05      4.81 o 
  -6   3  10      313.91      322.21      6.54 o 
  -5   3  10      171.32      190.71      4.84 o 
  -4   3  10     2938.32     2963.38     28.39 o 
  -3   3  10       23.63       14.63      1.97 o 
  -2   3  10       28.49       27.82      1.97 o 
  -1   3  10      115.82      121.64      3.36 o 
   0   3  10     2263.69     2276.36     24.42 o 
   1   3  10       93.21       91.94      4.28 o 
   2   3  10       73.96       68.52      3.60 o 
   3   3  10      119.34      115.62      3.53 o 
   4   3  10      539.40      564.01      8.85 o 
   5   3  10       31.86       29.42      2.75 o 
   6   3  10      252.50      240.93      6.49 o 
 -11   4  10      729.85      748.19     14.05 o 
 -10   4  10       71.47       66.95      4.44 o 
  -9   4  10        2.15        5.70      1.99 o 
  -8   4  10      222.47      218.25      5.76 o 
  -7   4  10       96.95       93.18      3.50 o 
  -6   4  10       17.69        9.16      1.84 o 
  -5   4  10       51.80       49.89      2.72 o 
  -4   4  10      149.19      153.70      4.00 o 
  -3   4  10     2217.38     2211.33     22.09 o 
  -2   4  10     2129.04     2115.31     23.22 o 
  -1   4  10       93.38       88.55      3.63 o 
   0   4  10      211.66      206.04      5.04 o 
   1   4  10     2368.48     2390.18     26.30 o 
   2   4  10      142.87      133.70      4.16 o 
   3   4  10      125.16      128.01      6.17 o 
   4   4  10      298.92      300.06      6.04 o 
   5   4  10       65.43       72.23      4.05 o 
   6   4  10       62.33       63.31      3.98 o 
 -10   5  10      165.57      167.62      5.58 o 
  -9   5  10     3296.74     3286.97     35.63 o 
  -8   5  10      150.14      153.98      4.91 o 
  -7   5  10       72.58       63.27      3.43 o 
  -6   5  10       73.68       72.50      3.23 o 
  -5   5  10     6940.88     6825.26     60.42 o 
  -4   5  10     1425.48     1414.03     15.59 o 
  -3   5  10     2230.76     2218.60     22.18 o 
  -2   5  10        3.71        6.21      1.38 o 
  -1   5  10     1003.26     1048.72     12.26 o 
   0   5  10     2693.82     2639.27     28.54 o 
   1   5  10     1821.53     1865.10     21.60 o 
   2   5  10      507.89      521.04      8.87 o 
   3   5  10        9.73        9.06      1.89 o 
   4   5  10        0.25       -0.61      1.67 o 
   5   5  10      435.00      462.89     10.03 o 
   6   5  10       42.10       41.60      3.42 o 
 -10   6  10      387.07      407.44      9.80 o 
  -9   6  10       72.89       67.76      4.50 o 
  -8   6  10       68.99       63.52      4.67 o 
  -7   6  10       65.98       64.45      4.14 o 
  -6   6  10      468.18      462.29     10.17 o 
  -5   6  10      106.11       99.74      3.88 o 
  -4   6  10      224.42      205.78      5.23 o 
  -3   6  10        9.14        6.68      1.72 o 
  -2   6  10      205.64      197.45      4.98 o 
  -1   6  10      731.14      701.64     14.25 o 
   0   6  10      116.40      115.72      4.60 o 
   1   6  10      430.80      444.83     15.78 o 
   2   6  10      401.99      396.33      8.75 o 
   3   6  10       26.88       18.65      2.96 o 
   4   6  10      295.44      274.55      8.67 o 
   5   6  10       46.03       48.14      4.49 o 
   6   6  10      702.14      738.78     16.44 o 
 -10   7  10     1081.60     1101.29     18.07 o 
  -9   7  10      278.73      294.80      8.06 o 
  -8   7  10     1490.83     1564.85     26.06 o 
  -7   7  10     2614.58     2519.51     31.92 o 
  -6   7  10      742.82      745.85     11.38 o 
  -5   7  10       38.34       39.25      2.93 o 
  -4   7  10     2632.08     2616.12     28.73 o 
  -3   7  10      885.72      886.00     12.40 o 
  -2   7  10     2172.04     2190.32     28.16 o 
  -1   7  10       62.78       46.85      3.40 o 
   0   7  10     2775.18     2685.91     38.80 o 
   1   7  10      657.40      655.35     11.88 o 
   2   7  10      242.67      233.39      6.67 o 
   3   7  10     1042.62     1007.19     16.12 o 
   4   7  10       42.18       41.72      4.24 o 
   5   7  10      309.42      314.22      9.74 o 
  -9   8  10      208.70      214.36      7.05 o 
  -8   8  10      123.19      136.38      5.48 o 
  -7   8  10       68.69       53.89      7.49 o 
  -6   8  10      138.41      131.50      4.51 o 
  -5   8  10       10.24        7.97      1.83 o 
  -4   8  10        0.76        3.52      1.52 o 
  -3   8  10        5.19        2.89      1.61 o 
  -2   8  10      417.27      415.20      9.91 o 
  -1   8  10      220.53      251.77      6.93 o 
   0   8  10        3.20        3.66      1.98 o 
   1   8  10      530.28      514.54     12.19 o 
   2   8  10       25.59       33.43      3.21 o 
   3   8  10      323.06      335.66      8.30 o 
   4   8  10       77.46       80.69      6.19 o 
   5   8  10     1003.68     1038.80     27.68 o 
  -9   9  10       34.31       39.71      4.00 o 
  -8   9  10     1409.35     1399.16     21.06 o 
  -7   9  10      262.05      247.28     16.84 o 
  -6   9  10     1047.37     1029.32     16.65 o 
  -5   9  10        9.86        9.49      1.85 o 
  -4   9  10        2.09        0.66      1.35 o 
  -3   9  10      607.24      583.61     12.94 o 
  -2   9  10     1966.28     2020.16     31.15 o 
  -1   9  10      223.37      215.82     10.26 o 
   0   9  10      141.60      143.72      6.32 o 
   1   9  10        0.39        1.16      1.81 o 
   2   9  10      767.27      784.03     13.91 o 
   3   9  10      219.97      231.73     10.36 o 
   4   9  10       49.22       37.88      6.48 o 
  -8  10  10       13.12       12.30      2.65 o 
  -7  10  10       75.87       87.17      5.08 o 
  -6  10  10        7.38        1.61      2.00 o 
  -5  10  10       49.82       41.11      3.05 o 
  -4  10  10      150.37      159.93      5.04 o 
  -3  10  10      694.24      699.15     12.98 o 
  -2  10  10      239.43      240.73      7.81 o 
  -1  10  10      352.38      341.50      8.56 o 
   0  10  10      515.03      500.78     11.29 o 
   1  10  10      906.97      918.08     15.54 o 
   2  10  10      753.57      738.31     15.77 o 
   3  10  10        3.72        7.06      2.62 o 
   4  10  10     1951.45     2020.87     39.91 o 
  -7  11  10      239.29      235.32      7.36 o 
  -6  11  10      194.67      194.13      6.59 o 
  -5  11  10       57.69       56.19      3.58 o 
  -4  11  10      136.60      124.40      5.44 o 
  -3  11  10     1098.77     1120.48     17.86 o 
  -2  11  10     1134.89     1140.81     18.11 o 
  -1  11  10       60.40       62.69      4.29 o 
   0  11  10      251.89      269.44      7.72 o 
   1  11  10      224.90      210.62      6.83 o 
   2  11  10      172.01      168.25      6.39 o 
   3  11  10      151.24      169.14      7.84 o 
  -6  12  10      196.98      201.38      7.78 o 
  -5  12  10      170.53      183.14      6.49 o 
  -4  12  10      421.62      450.53     10.27 o 
  -3  12  10      259.42      236.88      7.31 o 
  -2  12  10       94.88       90.63      5.23 o 
  -1  12  10       35.94       29.24      3.41 o 
   0  12  10       12.97        9.00      2.56 o 
   1  12  10      757.15      747.76     14.06 o 
   2  12  10      868.91      871.25     22.39 o 
  -5  13  10       10.90       16.02      4.25 o 
  -4  13  10     1963.75     2089.07     28.79 o 
  -3  13  10       71.38       73.39      4.90 o 
  -2  13  10     1628.26     1722.84     24.94 o 
  -1  13  10        1.21        0.72      2.27 o 
   0  13  10      438.04      415.78     10.10 o 
   1  13  10       35.54       33.14      3.76 o 
 -11   0  11      739.30      724.07     19.47 o 
  -9   0  11       87.93       90.42      6.99 o 
  -7   0  11     1744.06     1712.14     26.60 o 
  -5   0  11     1829.10     1779.05     33.05 o 
  -3   0  11        9.56        6.03      2.10 o 
  -1   0  11     5328.00     5334.92     67.78 o 
   1   0  11      664.45      693.23     21.98 o 
   3   0  11     4076.56     4073.08     67.50 o 
   5   0  11       53.20       60.60      4.93 o 
 -11   1  11        1.63        1.13      2.20 o 
 -10   1  11      862.85      867.25     15.67 o 
  -9   1  11      348.82      343.05      7.47 o 
  -8   1  11     1687.58     1653.46     18.57 o 
  -7   1  11      506.77      492.10      8.03 o 
  -6   1  11     2993.93     2810.31     27.83 o 
  -5   1  11      156.36      157.18      4.19 o 
  -4   1  11     2614.01     2489.60     25.06 o 
  -3   1  11      847.93      822.11     10.52 o 
  -2   1  11      789.93      735.40      9.68 o 
  -1   1  11      116.37      119.94      3.51 o 
   0   1  11      123.93      110.86      3.38 o 
   1   1  11        0.51        0.06      1.16 o 
   2   1  11       36.63       37.63      3.37 o 
   3   1  11        1.84        3.35      2.06 o 
   4   1  11      108.05      111.82      4.85 o 
   5   1  11       68.21       67.19      4.39 o 
   6   1  11      438.35      462.77     13.09 o 
 -10   2  11       81.85       80.45      4.89 o 
  -9   2  11      228.27      225.89      6.15 o 
  -8   2  11      360.64      374.41      7.03 o 
  -7   2  11        1.88        0.86      1.51 o 
  -6   2  11     2594.55     2592.34     28.62 o 
  -5   2  11      420.29      400.21      7.46 o 
  -4   2  11      195.49      185.62      4.87 o 
  -3   2  11      591.74      574.58      8.28 o 
  -2   2  11     2679.05     2678.95     26.17 o 
  -1   2  11       84.99       83.05      3.35 o 
   0   2  11     1145.72     1148.50     14.46 o 
   1   2  11      490.33      510.09      8.65 o 
   2   2  11      216.51      223.10      6.23 o 
   3   2  11        2.34        4.35      2.17 o 
   4   2  11     1709.63     1787.79     24.54 o 
   5   2  11      746.86      777.87     12.63 o 
 -10   3  11        0.49        1.18      2.09 o 
  -9   3  11     1434.51     1467.25     19.02 o 
  -8   3  11       63.84       61.57      3.65 o 
  -7   3  11      113.21      121.46      3.94 o 
  -6   3  11        0.61        1.66      1.42 o 
  -5   3  11     2330.09     2270.62     29.04 o 
  -4   3  11      126.30      113.29      3.64 o 
  -3   3  11       76.02       62.19      3.25 o 
  -2   3  11      395.36      402.31      6.61 o 
  -1   3  11      509.31      489.81      7.42 o 
   0   3  11        4.29        4.27      2.27 o 
   1   3  11      279.25      279.61      6.15 o 
   2   3  11        7.90        6.56      1.67 o 
   3   3  11      567.87      592.76      9.88 o 
   4   3  11      232.34      235.11      6.15 o 
   5   3  11       52.33       50.60      3.60 o 
 -10   4  11       97.21       95.78      8.14 o 
  -9   4  11       53.32       58.73      3.70 o 
  -8   4  11      458.86      446.61      8.59 o 
  -7   4  11      119.60      123.23      4.41 o 
  -6   4  11       22.82       23.63      2.22 o 
  -5   4  11      222.16      218.29      5.02 o 
  -4   4  11     1654.11     1640.29     17.80 o 
  -3   4  11      908.39      889.73     12.27 o 
  -2   4  11      162.68      166.83      4.26 o 
  -1   4  11     3230.70     3122.42     42.37 o 
   0   4  11     1635.90     1582.34     19.04 o 
   1   4  11     1631.51     1626.45     19.71 o 
   2   4  11     1129.02     1137.05     16.86 o 
   3   4  11     1355.79     1366.85     17.62 o 
   4   4  11      238.81      241.58      7.11 o 
   5   4  11      141.52      150.68      5.92 o 
 -10   5  11     1245.50     1242.68     31.47 o 
  -9   5  11      305.32      290.17     10.86 o 
  -8   5  11      159.45      157.48      6.95 o 
  -7   5  11     1179.27     1185.29     19.10 o 
  -6   5  11      772.74      769.75     12.65 o 
  -5   5  11      108.49      111.27      3.73 o 
  -4   5  11     1603.13     1605.67     17.55 o 
  -3   5  11     1243.42     1214.48     14.11 o 
  -2   5  11      145.53      130.55      4.05 o 
  -1   5  11      274.73      284.56      6.27 o 
   0   5  11      529.05      537.89      9.10 o 
   1   5  11     1018.61     1004.75     13.85 o 
   2   5  11      467.27      468.38      8.58 o 
   3   5  11      223.73      223.32      6.60 o 
   4   5  11      288.20      283.97      9.35 o 
   5   5  11     1078.28     1091.81     21.24 o 
 -10   6  11        0.06       -0.42      2.17 o 
  -9   6  11        4.18        0.92      2.11 o 
  -8   6  11       72.34       70.92      5.26 o 
  -7   6  11       35.02       34.74      2.88 o 
  -6   6  11       29.19       31.94      2.82 o 
  -5   6  11      201.89      203.79      5.46 o 
  -4   6  11      142.31      141.46      4.53 o 
  -3   6  11     2838.95     2760.79     30.10 o 
  -2   6  11      242.06      242.75      6.78 o 
  -1   6  11     1052.95      972.84     15.53 o 
   0   6  11     1013.85     1072.48     16.66 o 
   1   6  11     1271.34     1307.65     19.61 o 
   2   6  11      694.34      693.85     12.66 o 
   3   6  11       93.27       97.53      5.86 o 
   4   6  11      111.15      112.54      6.14 o 
   5   6  11      369.50      388.62     13.85 o 
  -9   7  11     1429.76     1415.23     21.48 o 
  -8   7  11      737.72      724.30     13.49 o 
  -7   7  11      383.66      395.09     11.26 o 
  -6   7  11       92.54       86.16      4.11 o 
  -5   7  11      235.42      256.29      6.23 o 
  -4   7  11      304.09      291.10      6.54 o 
  -3   7  11       70.58       73.62      3.74 o 
  -2   7  11     3594.24     3505.02     42.16 o 
  -1   7  11      483.98      465.58     26.37 o 
   0   7  11      382.86      367.70      8.66 o 
   1   7  11      423.75      417.34      9.40 o 
   2   7  11      865.35      856.08     14.69 o 
   3   7  11      351.31      347.48      8.53 o 
   4   7  11      911.70      958.16     26.88 o 
  -9   8  11      188.49      201.20      8.23 o 
  -8   8  11      160.25      169.75      7.03 o 
  -7   8  11      160.62      162.78      6.90 o 
  -6   8  11      532.33      562.45      9.91 o 
  -5   8  11       86.76       90.06      4.01 o 
  -4   8  11      113.12      122.22      4.32 o 
  -3   8  11       31.88       31.15      3.25 o 
  -2   8  11     1058.98     1074.60     17.12 o 
  -1   8  11      244.98      250.39      7.12 o 
   0   8  11     1125.70     1156.29     20.96 o 
   1   8  11       83.16       77.38      4.70 o 
   2   8  11      727.83      734.88     13.51 o 
   3   8  11      614.95      629.67     14.39 o 
   4   8  11      216.65      209.95     12.14 o 
  -8   9  11      488.18      481.77     10.87 o 
  -7   9  11     2498.35     2522.90     32.79 o 
  -6   9  11       24.18       26.02      2.73 o 
  -5   9  11      166.42      163.59      5.16 o 
  -4   9  11       43.81       44.15      3.70 o 
  -3   9  11     1285.86     1281.53     19.45 o 
  -2   9  11      111.50      119.26      5.37 o 
  -1   9  11        0.33       -0.11      1.83 o 
   0   9  11      195.70      201.84      6.68 o 
   1   9  11       25.95       24.67      3.64 o 
   2   9  11      584.24      601.79     12.11 o 
   3   9  11      171.58      191.36     11.49 o 
  -7  10  11       79.34       50.78      6.04 o 
  -6  10  11      276.97      274.89      8.94 o 
  -5  10  11      121.15      112.42      4.96 o 
  -4  10  11      926.95      939.44     18.43 o 
  -3  10  11      536.74      537.20     13.01 o 
  -2  10  11       12.83       14.10      3.10 o 
  -1  10  11      594.09      606.43     18.86 o 
   0  10  11      355.20      371.66     10.67 o 
   1  10  11      254.36      253.47      8.76 o 
   2  10  11      342.32      331.35     17.61 o 
  -6  11  11       31.14       27.54      3.26 o 
  -5  11  11       55.81       53.50      4.29 o 
  -4  11  11       61.41       79.24      4.90 o 
  -3  11  11      969.50      990.22     16.81 o 
  -2  11  11      167.16      153.40      6.03 o 
  -1  11  11        8.75       12.13      2.70 o 
   0  11  11       19.20       18.76      3.83 o 
   1  11  11       11.91       12.57      2.87 o 
  -5  12  11        6.05        4.62      2.54 o 
  -4  12  11      367.26      380.73      9.64 o 
  -3  12  11      593.72      662.33     13.25 o 
  -2  12  11       22.45       22.57      3.25 o 
  -1  12  11       24.56       28.43      3.50 o 
   0  12  11      523.80      515.50     11.54 o 
 -10   0  12      189.46      201.70      9.66 o 
  -8   0  12       47.09       41.33      4.12 o 
  -6   0  12     5085.91     4915.48    110.52 o 
  -4   0  12      146.77      113.47      5.18 o 
  -2   0  12     6140.84     5989.26     76.02 o 
   0   0  12      650.29      632.24     12.75 o 
   2   0  12     1533.49     1518.29     30.67 o 
   4   0  12     2464.85     2509.17     63.18 o 
 -10   1  12       29.08       26.86      3.31 o 
  -9   1  12      328.12      335.77      7.58 o 
  -8   1  12      389.68      407.25      7.57 o 
  -7   1  12        6.92       15.09      5.15 o 
  -6   1  12      126.85      113.11      4.41 o 
  -5   1  12       23.49       37.08      2.86 o 
  -4   1  12      155.21      152.72      4.24 o 
  -3   1  12      257.02      247.06      5.32 o 
  -2   1  12        4.57        6.38      1.62 o 
  -1   1  12        0.06        0.42      1.35 o 
   0   1  12       41.01       38.55      2.78 o 
   1   1  12       96.28      106.64      4.38 o 
   2   1  12        9.67        8.95      2.32 o 
   3   1  12      241.55      248.52     10.18 o 
   4   1  12       70.34       69.64      4.65 o 
 -10   2  12      155.57      167.11      6.43 o 
  -9   2  12      139.04      137.44      4.98 o 
  -8   2  12       22.84       29.65      2.58 o 
  -7   2  12      904.99      915.94     16.94 o 
  -6   2  12       37.46       39.14      2.74 o 
  -5   2  12      324.47      327.20      7.56 o 
  -4   2  12      754.02      743.33     10.23 o 
  -3   2  12      134.33      128.10      3.84 o 
  -2   2  12      149.40      135.96      3.97 o 
  -1   2  12     3841.11     3787.54     35.69 o 
   0   2  12     1160.90     1126.98     22.69 o 
   1   2  12       87.75       88.27      3.98 o 
   2   2  12       46.36       45.09      3.60 o 
   3   2  12     1359.30     1403.45     20.79 o 
   4   2  12      176.20      177.31      6.27 o 
 -10   3  12      647.18      644.49     12.82 o 
  -9   3  12       49.56       54.17      3.69 o 
  -8   3  12        1.33        0.68      1.82 o 
  -7   3  12      344.75      367.04      7.68 o 
  -6   3  12      566.15      594.19      9.17 o 
  -5   3  12      176.29      157.81      4.42 o 
  -4   3  12        0.95        1.90      1.13 o 
  -3   3  12      122.04      113.25      3.91 o 
  -2   3  12       82.46       76.42      3.27 o 
  -1   3  12       29.34       26.04      2.49 o 
   0   3  12      200.34      195.02      6.23 o 
   1   3  12        6.02        6.99      1.84 o 
   2   3  12     1636.90     1646.08     22.59 o 
   3   3  12      649.24      636.53     12.21 o 
   4   3  12       19.13       22.92      3.05 o 
 -10   4  12      236.78      246.25      7.60 o 
  -9   4  12      990.85     1025.50     15.11 o 
  -8   4  12        1.07        0.92      1.77 o 
  -7   4  12        7.66        4.66      1.70 o 
  -6   4  12     1564.78     1567.31     19.36 o 
  -5   4  12      423.98      461.60      7.73 o 
  -4   4  12      713.81      696.22      9.88 o 
  -3   4  12       36.64       37.71      2.50 o 
  -2   4  12      935.78      913.59     11.63 o 
  -1   4  12       86.69       88.16      4.80 o 
   0   4  12      235.33      216.53      5.64 o 
   1   4  12     1141.54     1128.97     15.38 o 
   2   4  12        8.96        8.66      1.93 o 
   3   4  12      249.05      240.25      7.11 o 
   4   4  12      176.43      176.37      7.39 o 
  -9   5  12       68.42       64.18      4.53 o 
  -8   5  12      237.68      243.46      8.53 o 
  -7   5  12       11.48       15.51      2.30 o 
  -6   5  12       17.90       18.10      2.34 o 
  -5   5  12      867.33      826.41     12.48 o 
  -4   5  12        7.58        7.15      1.77 o 
  -3   5  12      292.23      295.38      7.20 o 
  -2   5  12      613.80      569.79     11.12 o 
  -1   5  12      121.12      122.09      4.98 o 
   0   5  12      326.52      336.89      8.20 o 
   1   5  12     1051.02     1094.40     17.25 o 
   2   5  12      411.80      419.27      9.60 o 
   3   5  12      864.58      896.49     15.28 o 
   4   5  12      317.62      337.34     12.74 o 
  -9   6  12        9.72       15.03      2.85 o 
  -8   6  12      310.26      302.93      8.35 o 
  -7   6  12       14.50       13.33      2.28 o 
  -6   6  12        5.10        6.06      1.85 o 
  -5   6  12      861.12      876.16     13.08 o 
  -4   6  12      929.69      928.84     13.41 o 
  -3   6  12        7.13        1.57      1.91 o 
  -2   6  12      935.62      898.64     17.61 o 
  -1   6  12      209.13      211.45      6.66 o 
   0   6  12     1425.90     1423.29     20.98 o 
   1   6  12       57.13       64.05      4.34 o 
   2   6  12      955.90      974.71     16.22 o 
   3   6  12       38.84       33.46      6.86 o 
  -8   7  12      154.87      157.69      6.20 o 
  -7   7  12      947.49      968.73     18.63 o 
  -6   7  12        0.88        2.11      1.79 o 
  -5   7  12      535.76      511.09      9.40 o 
  -4   7  12       18.37       15.80      2.60 o 
  -3   7  12     1262.28     1277.52     19.34 o 
  -2   7  12       23.57       21.63      3.20 o 
  -1   7  12      497.82      458.12     27.72 o 
   0   7  12       83.45       82.74      4.85 o 
   1   7  12      306.38      299.83      8.10 o 
   2   7  12      934.44      945.49     16.08 o 
   3   7  12       46.84       36.22      4.44 o 
  -8   8  12       21.42       21.27      3.12 o 
  -7   8  12     2016.76     1993.20     27.45 o 
  -6   8  12      589.45      582.00     10.41 o 
  -5   8  12      603.45      603.68     10.51 o 
  -4   8  12       58.43       64.75      4.42 o 
  -3   8  12     1576.49     1583.80     22.96 o 
  -2   8  12       17.56       11.78      2.60 o 
  -1   8  12      585.62      572.14     11.77 o 
   0   8  12      201.71      182.02      6.43 o 
   1   8  12     1137.01     1134.92     18.35 o 
   2   8  12      319.92      336.46      8.86 o 
  -7   9  12      273.90      269.58      7.98 o 
  -6   9  12        1.53        3.99      2.02 o 
  -5   9  12       70.51       75.64      4.32 o 
  -4   9  12       20.86       23.87      3.19 o 
  -3   9  12       26.53       36.93      3.68 o 
  -2   9  12      179.23      193.81      6.67 o 
  -1   9  12      460.61      452.60     10.34 o 
   0   9  12      704.53      702.48     15.78 o 
   1   9  12       28.70       30.38      3.48 o 
   2   9  12       42.27       47.40      4.15 o 
  -6  10  12      364.43      364.59      9.35 o 
  -5  10  12      184.14      184.52      6.67 o 
  -4  10  12      660.20      640.56     12.90 o 
  -3  10  12       84.38       80.82      6.00 o 
  -2  10  12      553.11      543.60     11.68 o 
  -1  10  12      101.01      121.41      8.80 o 
   0  10  12      149.20      144.33      6.02 o 
   1  10  12      439.97      435.20     12.19 o 
  -5  11  12       53.91       63.99      5.37 o 
  -4  11  12        5.19        8.65      2.97 o 
  -3  11  12      137.99      136.60      7.00 o 
  -2  11  12       70.40       70.74      5.69 o 
  -1  11  12       11.18       10.39      3.29 o 
  -9   0  13        9.58       13.01      3.27 o 
  -7   0  13     1646.43     1675.19     27.13 o 
  -5   0  13      361.05      373.91      9.90 o 
  -3   0  13      644.37      659.89     13.62 o 
  -1   0  13      442.65      451.74     10.71 o 
   1   0  13        2.81        0.70      2.09 o 
   3   0  13     1717.03     1756.80     35.29 o 
  -9   1  13      575.83      592.98     15.76 o 
  -8   1  13       26.75       30.32      2.70 o 
  -7   1  13       94.56       89.38      4.43 o 
  -6   1  13       54.58       50.09      3.69 o 
  -5   1  13      173.46      181.88      4.87 o 
  -4   1  13     1366.24     1283.32     15.32 o 
  -3   1  13       97.51       89.96      3.65 o 
  -2   1  13     3106.58     2993.61     29.56 o 
  -1   1  13      335.06      316.20      6.22 o 
   0   1  13      477.81      478.88      8.90 o 
   1   1  13       23.83       22.08      3.54 o 
   2   1  13      944.49      957.64     16.04 o 
   3   1  13      719.49      758.15     14.11 o 
  -9   2  13      250.25      229.98      6.54 o 
  -8   2  13      251.36      244.67      5.97 o 
  -7   2  13       85.81       89.89      3.99 o 
  -6   2  13     1638.27     1718.78     19.42 o 
  -5   2  13     1295.78     1261.81     16.81 o 
  -4   2  13       97.18       83.71      4.03 o 
  -3   2  13       27.85       31.78      2.52 o 
  -2   2  13      769.82      787.18     10.77 o 
  -1   2  13       80.27       74.63      3.89 o 
   0   2  13       41.55       40.78      3.21 o 
   1   2  13      338.53      340.82      8.51 o 
   2   2  13      382.36      390.78      9.34 o 
   3   2  13       59.38       62.04      4.54 o 
  -9   3  13       27.02       24.78      2.90 o 
  -8   3  13       43.08       40.74      3.77 o 
  -7   3  13       11.24        7.57      1.91 o 
  -6   3  13       18.03       20.59      2.51 o 
  -5   3  13       32.45       25.74      2.42 o 
  -4   3  13      552.48      546.74      8.71 o 
  -3   3  13      763.32      760.10     11.54 o 
  -2   3  13      270.50      279.66      6.61 o 
  -1   3  13      135.46      140.62      4.75 o 
   0   3  13      238.29      243.01      6.77 o 
   1   3  13      891.11      882.82     13.29 o 
   2   3  13      359.61      371.00     10.40 o 
   3   3  13        3.35        5.18      2.42 o 
  -9   4  13       94.67       89.57      5.34 o 
  -8   4  13      134.62      106.39      9.65 o 
  -7   4  13      124.68      116.87      4.21 o 
  -6   4  13      285.49      276.14      6.11 o 
  -5   4  13      441.90      428.18      7.62 o 
  -4   4  13     1036.43     1047.41     14.61 o 
  -3   4  13       24.39       18.21      2.09 o 
  -2   4  13       47.98       41.50      3.12 o 
  -1   4  13      723.77      718.23     12.69 o 
   0   4  13      962.57      942.77     15.31 o 
   1   4  13       64.64       62.06      4.22 o 
   2   4  13       97.90       84.89     12.76 o 
   3   4  13        0.43       -2.07      2.36 o 
  -8   5  13       68.69       75.51      4.96 o 
  -7   5  13        6.85        3.96      1.87 o 
  -6   5  13      432.11      433.33      8.87 o 
  -5   5  13      524.34      536.70      9.72 o 
  -4   5  13      390.26      385.16      7.97 o 
  -3   5  13      328.30      329.33      9.97 o 
  -2   5  13      151.78      165.02      7.04 o 
  -1   5  13       13.40       13.74      2.65 o 
   0   5  13      183.69      193.99      6.48 o 
   1   5  13      167.56      182.58      6.37 o 
   2   5  13     1027.65     1058.26     17.44 o 
  -8   6  13      196.35      199.55      6.97 o 
  -7   6  13      357.08      350.76      8.85 o 
  -6   6  13      365.97      363.45      8.01 o 
  -5   6  13      409.53      390.59      8.22 o 
  -4   6  13       66.34       76.53      4.12 o 
  -3   6  13      562.58      534.34     11.17 o 
  -2   6  13       31.20       20.76      2.94 o 
  -1   6  13        1.73        0.20      1.98 o 
   0   6  13      355.61      348.05      8.89 o 
   1   6  13      451.08      456.96     10.33 o 
   2   6  13       13.30       17.33      3.10 o 
  -7   7  13      103.55      114.11      5.61 o 
  -6   7  13      442.23      449.70      9.11 o 
  -5   7  13       12.43       11.66      2.21 o 
  -4   7  13      151.87      157.55      6.08 o 
  -3   7  13      271.74      289.79      8.10 o 
  -2   7  13       64.94       70.11      5.46 o 
  -1   7  13      159.52      161.01      7.09 o 
   0   7  13      729.67      742.01     13.94 o 
   1   7  13      705.72      733.32     13.94 o 
  -7   8  13       59.81       66.63      4.84 o 
  -6   8  13      435.57      435.53      9.01 o 
  -5   8  13       35.81       34.96      3.75 o 
  -4   8  13      979.94      981.40     16.81 o 
  -3   8  13      109.81      112.52      5.50 o 
  -2   8  13      469.34      469.93     10.73 o 
  -1   8  13       83.99       87.00      6.25 o 
   0   8  13        1.41        2.10      2.21 o 
   1   8  13      287.40      309.36      8.71 o 
  -6   9  13       49.32       54.82      4.38 o 
  -5   9  13      943.69      973.66     16.92 o 
  -4   9  13      105.37      118.84      5.84 o 
  -3   9  13       40.30       36.37      3.81 o 
  -2   9  13      126.94      123.15      5.92 o 
  -1   9  13      871.97      911.44     16.28 o 
   0   9  13       24.20       23.41      3.38 o 
  -4  10  13      907.27      928.20     16.67 o 
  -3  10  13     1068.71     1145.43     19.15 o 
  -2  10  13        9.56        8.97      2.77 o 
  -8   0  14      787.82      807.21     18.19 o 
  -6   0  14     1036.24      992.10     44.76 o 
  -4   0  14      843.97      830.76     16.51 o 
  -2   0  14      447.01      471.27     11.44 o 
   0   0  14      991.34      955.27     22.96 o 
   2   0  14       20.80       19.55      4.46 o 
  -8   1  14      146.25      152.01      5.03 o 
  -7   1  14      362.95      350.84     15.92 o 
  -6   1  14      163.16      172.77      5.51 o 
  -5   1  14        1.22        0.82      1.76 o 
  -4   1  14      126.12      115.25      4.20 o 
  -3   1  14     2378.31     2431.27     25.33 o 
  -2   1  14      592.52      612.59      9.47 o 
  -1   1  14      366.26      370.96      7.93 o 
   0   1  14      258.02      261.94      7.53 o 
   1   1  14      418.49      424.17     11.43 o 
   2   1  14      821.91      866.80     19.18 o 
  -8   2  14        1.94        4.15      1.83 o 
  -7   2  14     1089.47     1079.10     14.33 o 
  -6   2  14      522.92      525.98      9.73 o 
  -5   2  14      395.50      373.07      7.26 o 
  -4   2  14      492.58      486.52      9.09 o 
  -3   2  14      726.68      724.74     10.57 o 
  -2   2  14       12.49       17.60      2.45 o 
  -1   2  14      127.16      127.66      4.72 o 
   0   2  14       29.98       26.46      3.16 o 
   1   2  14      204.01      204.90      6.82 o 
   2   2  14      438.97      468.80     10.73 o 
  -8   3  14       39.45       28.60      3.04 o 
  -7   3  14      553.61      581.60      9.69 o 
  -6   3  14       37.85       42.52      3.09 o 
  -5   3  14      360.67      365.90      7.93 o 
  -4   3  14      461.78      466.19      8.17 o 
  -3   3  14       99.68       99.04      3.99 o 
  -2   3  14       30.17       29.48      2.83 o 
  -1   3  14        3.94        2.24      1.85 o 
   0   3  14      339.65      341.80      8.53 o 
   1   3  14       28.94       28.01      3.40 o 
  -8   4  14        2.42        0.35      2.20 o 
  -7   4  14       20.22       17.28      2.56 o 
  -6   4  14     1070.86     1096.24     18.99 o 
  -5   4  14      804.07      791.06     12.65 o 
  -4   4  14       92.10       86.26      4.25 o 
  -3   4  14       24.45       22.35      3.01 o 
  -2   4  14      239.78      243.20      7.36 o 
  -1   4  14      338.76      354.41      8.96 o 
   0   4  14       68.06       76.90      5.48 o 
   1   4  14        2.37        3.36      3.49 o 
  -7   5  14       10.08        8.28      1.91 o 
  -6   5  14       44.81       55.88      3.80 o 
  -5   5  14       92.50       80.28      4.36 o 
  -4   5  14       51.86       55.42      5.02 o 
  -3   5  14      438.04      424.55     10.07 o 
  -2   5  14       77.96       84.42      5.04 o 
  -1   5  14      250.05      238.29      7.42 o 
   0   5  14      137.95      147.03      6.06 o 
   1   5  14      957.68      971.57     16.71 o 
  -6   6  14      105.76      117.22      4.97 o 
  -5   6  14      472.03      504.89     10.36 o 
  -4   6  14      931.79      960.20     16.61 o 
  -3   6  14      203.44      195.23      8.07 o 
  -2   6  14       43.83       40.21      3.90 o 
  -1   6  14      336.22      344.07      9.12 o 
   0   6  14        6.63        8.14      2.61 o 
  -6   7  14       54.92       62.70      4.13 o 
  -5   7  14      247.73      262.27      8.06 o 
  -4   7  14      212.91      208.76     10.92 o 
  -3   7  14        0.63        0.52      2.46 o 
  -2   7  14      261.85      271.36      8.11 o 
  -1   7  14     1171.87     1217.03     19.74 o 
  -4   8  14       69.95       68.57      4.87 o 
  -3   8  14      663.48      671.59     13.61 o 
  -2   8  14        0.56        0.58      1.83 o 
  -7   0  15      634.15      632.64     36.77 o 
  -5   0  15       73.08       65.45      5.14 o 
  -3   0  15      211.08      197.95      7.59 o 
  -1   0  15      456.12      498.52     15.54 o 
  -7   1  15      615.56      598.50     11.15 o 
  -6   1  15        2.01        3.20      1.60 o 
  -5   1  15      329.16      354.69      7.92 o 
  -4   1  15       85.63       78.74      3.94 o 
  -3   1  15     1154.89     1138.56     14.64 o 
  -2   1  15      846.10      857.84     13.44 o 
  -1   1  15        2.05        0.69      2.11 o 
   0   1  15        1.86        3.17      2.36 o 
  -6   2  15       57.94       65.50      5.08 o 
  -5   2  15      357.76      380.39      7.61 o 
  -4   2  15       17.33       18.43      2.58 o 
  -3   2  15        1.28        1.83      2.00 o 
  -2   2  15      450.28      430.66      8.89 o 
  -1   2  15       14.00       17.52      2.55 o 
   0   2  15        3.47        3.54      2.49 o 
  -6   3  15        4.51        5.20      2.12 o 
  -5   3  15      279.29      282.73      7.27 o 
  -4   3  15       25.84       24.82      2.76 o 
  -3   3  15      332.05      330.76      8.79 o 
  -2   3  15      484.56      478.79     12.29 o 
  -1   3  15      484.88      498.28     10.95 o 
  -5   4  15       13.19       12.89      2.71 o 
  -4   4  15        2.92        0.77      2.25 o 
  -3   4  15       21.32       15.17      2.82 o 
  -2   4  15        0.01        0.58      2.17 o 
  -1   4  15      201.70      210.84      7.19 o 
  -5   5  15       11.47       19.36      3.21 o 
  -4   5  15     1065.23     1120.46     19.91 o 
  -3   5  15      277.75      304.65      8.69 o 
  -2   5  15      373.68      390.89      9.91 o 
                                                 
